# Supplementary material for: Healthy lifestyle, metabolomic signature, and risk of late-onset schizophrenia: evidence from the prospective cohort
Source: Schizophrenia (Heidelb). 2026 Apr 14;12(1):50. doi: 10.1038/s41537-026-00752-z (PMC13270109; doi:10.1038/s41537-026-00752-z)
Supplement: Supplementary file 3 — Supplementary Material 2 (Excel) [file 41537_2026_752_MOESM3_ESM.xlsx]

## Sheet: Supplementary Table 3
Supplementary Table 3. Information of 251 circulating metabolites in the UK Biobank.
Field ID	Metabolic biomarkers	Description	Group	Subgroup	Unit	Numerator Field ID	Denominator Field ID
23610	IDL_C_pct	Cholesterol to total lipids ratio in IDL	Relative lipoprotein lipid concentrations	IDL ratios	%	23526	23524
23580	XXL_VLDL_C_pct	Cholesterol to total lipids ratio in chylomicrons and extremely large VLDL	Relative lipoprotein lipid concentrations	Chylomicrons and extremely large VLDL ratios	%	23484	23482
23635	L_HDL_C_pct	Cholesterol to total lipids ratio in large HDL	Relative lipoprotein lipid concentrations	Large HDL ratios	%	23561	23559
23615	L_LDL_C_pct	Cholesterol to total lipids ratio in large LDL	Relative lipoprotein lipid concentrations	Large LDL ratios	%	23533	23531
23590	L_VLDL_C_pct	Cholesterol to total lipids ratio in large VLDL	Relative lipoprotein lipid concentrations	Large VLDL ratios	%	23498	23496
23640	M_HDL_C_pct	Cholesterol to total lipids ratio in medium HDL	Relative lipoprotein lipid concentrations	Medium HDL ratios	%	23568	23566
23620	M_LDL_C_pct	Cholesterol to total lipids ratio in medium LDL	Relative lipoprotein lipid concentrations	Medium LDL ratios	%	23540	23538
23595	M_VLDL_C_pct	Cholesterol to total lipids ratio in medium VLDL	Relative lipoprotein lipid concentrations	Medium VLDL ratios	%	23505	23503
23645	S_HDL_C_pct	Cholesterol to total lipids ratio in small HDL	Relative lipoprotein lipid concentrations	Small HDL ratios	%	23575	23573
23625	S_LDL_C_pct	Cholesterol to total lipids ratio in small LDL	Relative lipoprotein lipid concentrations	Small LDL ratios	%	23547	23545
23600	S_VLDL_C_pct	Cholesterol to total lipids ratio in small VLDL	Relative lipoprotein lipid concentrations	Small VLDL ratios	%	23512	23510
23630	XL_HDL_C_pct	Cholesterol to total lipids ratio in very large HDL	Relative lipoprotein lipid concentrations	Very large HDL ratios	%	23554	23552
23585	XL_VLDL_C_pct	Cholesterol to total lipids ratio in very large VLDL	Relative lipoprotein lipid concentrations	Very large VLDL ratios	%	23491	23489
23605	XS_VLDL_C_pct	Cholesterol to total lipids ratio in very small VLDL	Relative lipoprotein lipid concentrations	Very small VLDL ratios	%	23519	23517
23611	IDL_CE_pct	Cholesteryl esters to total lipids ratio in IDL	Relative lipoprotein lipid concentrations	IDL ratios	%	23527	23524
23581	XXL_VLDL_CE_pct	Cholesteryl esters to total lipids ratio in chylomicrons and extremely large VLDL	Relative lipoprotein lipid concentrations	Chylomicrons and extremely large VLDL ratios	%	23485	23482
23636	L_HDL_CE_pct	Cholesteryl esters to total lipids ratio in large HDL	Relative lipoprotein lipid concentrations	Large HDL ratios	%	23562	23559
23616	L_LDL_CE_pct	Cholesteryl esters to total lipids ratio in large LDL	Relative lipoprotein lipid concentrations	Large LDL ratios	%	23534	23531
23591	L_VLDL_CE_pct	Cholesteryl esters to total lipids ratio in large VLDL	Relative lipoprotein lipid concentrations	Large VLDL ratios	%	23499	23496
23641	M_HDL_CE_pct	Cholesteryl esters to total lipids ratio in medium HDL	Relative lipoprotein lipid concentrations	Medium HDL ratios	%	23569	23566
23621	M_LDL_CE_pct	Cholesteryl esters to total lipids ratio in medium LDL	Relative lipoprotein lipid concentrations	Medium LDL ratios	%	23541	23538
23596	M_VLDL_CE_pct	Cholesteryl esters to total lipids ratio in medium VLDL	Relative lipoprotein lipid concentrations	Medium VLDL ratios	%	23506	23503
23646	S_HDL_CE_pct	Cholesteryl esters to total lipids ratio in small HDL	Relative lipoprotein lipid concentrations	Small HDL ratios	%	23576	23573
23626	S_LDL_CE_pct	Cholesteryl esters to total lipids ratio in small LDL	Relative lipoprotein lipid concentrations	Small LDL ratios	%	23548	23545
23601	S_VLDL_CE_pct	Cholesteryl esters to total lipids ratio in small VLDL	Relative lipoprotein lipid concentrations	Small VLDL ratios	%	23513	23510
23631	XL_HDL_CE_pct	Cholesteryl esters to total lipids ratio in very large HDL	Relative lipoprotein lipid concentrations	Very large HDL ratios	%	23555	23552
23586	XL_VLDL_CE_pct	Cholesteryl esters to total lipids ratio in very large VLDL	Relative lipoprotein lipid concentrations	Very large VLDL ratios	%	23492	23489
23606	XS_VLDL_CE_pct	Cholesteryl esters to total lipids ratio in very small VLDL	Relative lipoprotein lipid concentrations	Very small VLDL ratios	%	23520	23517
23612	IDL_FC_pct	Free cholesterol to total lipids ratio in IDL	Relative lipoprotein lipid concentrations	IDL ratios	%	23528	23524
23582	XXL_VLDL_FC_pct	Free cholesterol to total lipids ratio in chylomicrons and extremely large VLDL	Relative lipoprotein lipid concentrations	Chylomicrons and extremely large VLDL ratios	%	23486	23482
23637	L_HDL_FC_pct	Free cholesterol to total lipids ratio in large HDL	Relative lipoprotein lipid concentrations	Large HDL ratios	%	23563	23559
23617	L_LDL_FC_pct	Free cholesterol to total lipids ratio in large LDL	Relative lipoprotein lipid concentrations	Large LDL ratios	%	23535	23531
23592	L_VLDL_FC_pct	Free cholesterol to total lipids ratio in large VLDL	Relative lipoprotein lipid concentrations	Large VLDL ratios	%	23500	23496
23642	M_HDL_FC_pct	Free cholesterol to total lipids ratio in medium HDL	Relative lipoprotein lipid concentrations	Medium HDL ratios	%	23570	23566
23622	M_LDL_FC_pct	Free cholesterol to total lipids ratio in medium LDL	Relative lipoprotein lipid concentrations	Medium LDL ratios	%	23542	23538
23597	M_VLDL_FC_pct	Free cholesterol to total lipids ratio in medium VLDL	Relative lipoprotein lipid concentrations	Medium VLDL ratios	%	23507	23503
23647	S_HDL_FC_pct	Free cholesterol to total lipids ratio in small HDL	Relative lipoprotein lipid concentrations	Small HDL ratios	%	23577	23573
23627	S_LDL_FC_pct	Free cholesterol to total lipids ratio in small LDL	Relative lipoprotein lipid concentrations	Small LDL ratios	%	23549	23545
23602	S_VLDL_FC_pct	Free cholesterol to total lipids ratio in small VLDL	Relative lipoprotein lipid concentrations	Small VLDL ratios	%	23514	23510
23632	XL_HDL_FC_pct	Free cholesterol to total lipids ratio in very large HDL	Relative lipoprotein lipid concentrations	Very large HDL ratios	%	23556	23552
23587	XL_VLDL_FC_pct	Free cholesterol to total lipids ratio in very large VLDL	Relative lipoprotein lipid concentrations	Very large VLDL ratios	%	23493	23489
23607	XS_VLDL_FC_pct	Free cholesterol to total lipids ratio in very small VLDL	Relative lipoprotein lipid concentrations	Very small VLDL ratios	%	23521	23517
23609	IDL_PL_pct	Phospholipids to total lipids ratio in IDL	Relative lipoprotein lipid concentrations	IDL ratios	%	23525	23524
23579	XXL_VLDL_PL_pct	Phospholipids to total lipids ratio in chylomicrons and extremely large VLDL	Relative lipoprotein lipid concentrations	Chylomicrons and extremely large VLDL ratios	%	23483	23482
23634	L_HDL_PL_pct	Phospholipids to total lipids ratio in large HDL	Relative lipoprotein lipid concentrations	Large HDL ratios	%	23560	23559
23614	L_LDL_PL_pct	Phospholipids to total lipids ratio in large LDL	Relative lipoprotein lipid concentrations	Large LDL ratios	%	23532	23531
23589	L_VLDL_PL_pct	Phospholipids to total lipids ratio in large VLDL	Relative lipoprotein lipid concentrations	Large VLDL ratios	%	23497	23496
23639	M_HDL_PL_pct	Phospholipids to total lipids ratio in medium HDL	Relative lipoprotein lipid concentrations	Medium HDL ratios	%	23567	23566
23619	M_LDL_PL_pct	Phospholipids to total lipids ratio in medium LDL	Relative lipoprotein lipid concentrations	Medium LDL ratios	%	23539	23538
23594	M_VLDL_PL_pct	Phospholipids to total lipids ratio in medium VLDL	Relative lipoprotein lipid concentrations	Medium VLDL ratios	%	23504	23503
23644	S_HDL_PL_pct	Phospholipids to total lipids ratio in small HDL	Relative lipoprotein lipid concentrations	Small HDL ratios	%	23574	23573
23624	S_LDL_PL_pct	Phospholipids to total lipids ratio in small LDL	Relative lipoprotein lipid concentrations	Small LDL ratios	%	23546	23545
23599	S_VLDL_PL_pct	Phospholipids to total lipids ratio in small VLDL	Relative lipoprotein lipid concentrations	Small VLDL ratios	%	23511	23510
23629	XL_HDL_PL_pct	Phospholipids to total lipids ratio in very large HDL	Relative lipoprotein lipid concentrations	Very large HDL ratios	%	23553	23552
23584	XL_VLDL_PL_pct	Phospholipids to total lipids ratio in very large VLDL	Relative lipoprotein lipid concentrations	Very large VLDL ratios	%	23490	23489
23604	XS_VLDL_PL_pct	Phospholipids to total lipids ratio in very small VLDL	Relative lipoprotein lipid concentrations	Very small VLDL ratios	%	23518	23517
23441	ApoB_by_ApoA1	Ratio of apolipoprotein B to apolipoprotein A1	Apolipoproteins		ratio	23439	23440
23457	DHA_pct	Ratio of docosahexaenoic acid to total fatty acids	Fatty acids	Fatty acid ratios	%	23450	23442
23456	LA_pct	Ratio of linoleic acid to total fatty acids	Fatty acids	Fatty acid ratios	%	23449	23442
23454	MUFA_pct	Ratio of monounsaturated fatty acids to total fatty acids	Fatty acids	Fatty acid ratios	%	23447	23442
23451	Omega_3_pct	Ratio of omega-3 fatty acids to total fatty acids	Fatty acids	Fatty acid ratios	%	23444	23442
23459	Omega_6_by_Omega_3	Ratio of omega-6 fatty acids to omega-3 fatty acids	Fatty acids	Fatty acid ratios	ratio	23445	23444
23452	Omega_6_pct	Ratio of omega-6 fatty acids to total fatty acids	Fatty acids	Fatty acid ratios	%	23445	23442
23458	PUFA_by_MUFA	Ratio of polyunsaturated fatty acids to monounsaturated fatty acids	Fatty acids	Fatty acid ratios	ratio	23446	23447
23453	PUFA_pct	Ratio of polyunsaturated fatty acids to total fatty acids	Fatty acids	Fatty acid ratios	%	23446	23442
23455	SFA_pct	Ratio of saturated fatty acids to total fatty acids	Fatty acids	Fatty acid ratios	%	23448	23442
23435	TG_by_PG	Ratio of triglycerides to phosphoglycerides	Other lipids		ratio	23407	23434
23613	IDL_TG_pct	Triglycerides to total lipids ratio in IDL	Relative lipoprotein lipid concentrations	IDL ratios	%	23529	23524
23583	XXL_VLDL_TG_pct	Triglycerides to total lipids ratio in chylomicrons and extremely large VLDL	Relative lipoprotein lipid concentrations	Chylomicrons and extremely large VLDL ratios	%	23487	23482
23638	L_HDL_TG_pct	Triglycerides to total lipids ratio in large HDL	Relative lipoprotein lipid concentrations	Large HDL ratios	%	23564	23559
23618	L_LDL_TG_pct	Triglycerides to total lipids ratio in large LDL	Relative lipoprotein lipid concentrations	Large LDL ratios	%	23536	23531
23593	L_VLDL_TG_pct	Triglycerides to total lipids ratio in large VLDL	Relative lipoprotein lipid concentrations	Large VLDL ratios	%	23501	23496
23643	M_HDL_TG_pct	Triglycerides to total lipids ratio in medium HDL	Relative lipoprotein lipid concentrations	Medium HDL ratios	%	23571	23566
23623	M_LDL_TG_pct	Triglycerides to total lipids ratio in medium LDL	Relative lipoprotein lipid concentrations	Medium LDL ratios	%	23543	23538
23598	M_VLDL_TG_pct	Triglycerides to total lipids ratio in medium VLDL	Relative lipoprotein lipid concentrations	Medium VLDL ratios	%	23508	23503
23648	S_HDL_TG_pct	Triglycerides to total lipids ratio in small HDL	Relative lipoprotein lipid concentrations	Small HDL ratios	%	23578	23573
23628	S_LDL_TG_pct	Triglycerides to total lipids ratio in small LDL	Relative lipoprotein lipid concentrations	Small LDL ratios	%	23550	23545
23603	S_VLDL_TG_pct	Triglycerides to total lipids ratio in small VLDL	Relative lipoprotein lipid concentrations	Small VLDL ratios	%	23515	23510
23633	XL_HDL_TG_pct	Triglycerides to total lipids ratio in very large HDL	Relative lipoprotein lipid concentrations	Very large HDL ratios	%	23557	23552
23588	XL_VLDL_TG_pct	Triglycerides to total lipids ratio in very large VLDL	Relative lipoprotein lipid concentrations	Very large VLDL ratios	%	23494	23489
23608	XS_VLDL_TG_pct	Triglycerides to total lipids ratio in very small VLDL	Relative lipoprotein lipid concentrations	Very small VLDL ratios	%	23522	23517
20280	GL	Glucose-lactate	Glycolysis related metabolites		mmol/L	NA	NA
20281	SCA	Spectrometer-corrected alanine	Amino acids		mmol/L	NA	NA
23400	Total_C	Total cholesterol	Cholesterol		mmol/L	NA	NA
23401	non_HDL_C	Total cholesterol minus HDL-C	Cholesterol		mmol/L	NA	NA
23402	Remnant_C	Remnant cholesterol (non-HDL, non-LDL -cholesterol)	Cholesterol		mmol/L	NA	NA
23403	VLDL_C	VLDL cholesterol	Cholesterol		mmol/L	NA	NA
23404	Clinical_LDL_C	Clinical LDL cholesterol	Cholesterol		mmol/L	NA	NA
23405	LDL_C	LDL cholesterol	Cholesterol		mmol/L	NA	NA
23406	HDL_C	HDL cholesterol	Cholesterol		mmol/L	NA	NA
23407	Total_TG	Total triglycerides	Triglycerides		mmol/L	NA	NA
23408	VLDL_TG	Triglycerides in VLDL	Triglycerides		mmol/L	NA	NA
23409	LDL_TG	Triglycerides in LDL	Triglycerides		mmol/L	NA	NA
23410	HDL_TG	Triglycerides in HDL	Triglycerides		mmol/L	NA	NA
23411	Total_PL	Total phospholipids in lipoprotein particles	Phospholipids		mmol/L	NA	NA
23412	VLDL_PL	Phospholipids in VLDL	Phospholipids		mmol/L	NA	NA
23413	LDL_PL	Phospholipids in LDL	Phospholipids		mmol/L	NA	NA
23414	HDL_PL	Phospholipids in HDL	Phospholipids		mmol/L	NA	NA
23415	Total_CE	Total esterified cholesterol	Cholesteryl esters		mmol/L	NA	NA
23416	VLDL_CE	Cholesteryl esters in VLDL	Cholesteryl esters		mmol/L	NA	NA
23417	LDL_CE	Cholesteryl esters in LDL	Cholesteryl esters		mmol/L	NA	NA
23418	HDL_CE	Cholesteryl esters in HDL	Cholesteryl esters		mmol/L	NA	NA
23419	Total_FC	Total free cholesterol	Free cholesterol		mmol/L	NA	NA
23420	VLDL_FC	Free cholesterol in VLDL	Free cholesterol		mmol/L	NA	NA
23421	LDL_FC	Free cholesterol in LDL	Free cholesterol		mmol/L	NA	NA
23422	HDL_FC	Free cholesterol in HDL	Free cholesterol		mmol/L	NA	NA
23423	Total_L	Total lipids in lipoprotein particles	Total lipids		mmol/L	NA	NA
23424	VLDL_L	Total lipids in VLDL	Total lipids		mmol/L	NA	NA
23425	LDL_L	Total lipids in LDL	Total lipids		mmol/L	NA	NA
23426	HDL_L	Total lipids in HDL	Total lipids		mmol/L	NA	NA
23427	Total_P	Total concentration of lipoprotein particles	Lipoprotein particle concentrations		mmol/L	NA	NA
23428	VLDL_P	Concentration of VLDL particles	Lipoprotein particle concentrations		mmol/L	NA	NA
23429	LDL_P	Concentration of LDL particles	Lipoprotein particle concentrations		mmol/L	NA	NA
23430	HDL_P	Concentration of HDL particles	Lipoprotein particle concentrations		mmol/L	NA	NA
23431	VLDL_size	Average diameter for VLDL particles	Lipoprotein particle sizes		nm	NA	NA
23432	LDL_size	Average diameter for LDL particles	Lipoprotein particle sizes		nm	NA	NA
23433	HDL_size	Average diameter for HDL particles	Lipoprotein particle sizes		nm	NA	NA
23434	Phosphoglyc	Phosphoglycerides	Other lipids		mmol/L	NA	NA
23436	Cholines	Total cholines	Other lipids		mmol/L	NA	NA
23437	Phosphatidylc	Phosphatidylcholines	Other lipids		mmol/L	NA	NA
23438	Sphingomyelins	Sphingomyelins	Other lipids		mmol/L	NA	NA
23439	ApoB	Apolipoprotein B	Apolipoproteins		g/l	NA	NA
23440	ApoA1	Apolipoprotein A1	Apolipoproteins		g/l	NA	NA
23442	Total_FA	Total fatty acids	Fatty acids		mmol/L	NA	NA
23443	Unsaturation	Degree of unsaturation	Fatty acids		degree	NA	NA
23444	Omega_3	Omega-3 fatty acids	Fatty acids		mmol/L	NA	NA
23445	Omega_6	Omega-6 fatty acids	Fatty acids		mmol/L	NA	NA
23446	PUFA	Polyunsaturated fatty acids	Fatty acids		mmol/L	NA	NA
23447	MUFA	Monounsaturated fatty acids	Fatty acids		mmol/L	NA	NA
23448	SFA	Saturated fatty acids	Fatty acids		mmol/L	NA	NA
23449	LA	Linoleic acid	Fatty acids		mmol/L	NA	NA
23450	DHA	Docosahexaenoic acid	Fatty acids		mmol/L	NA	NA
23460	Ala	Alanine	Amino acids		mmol/L	NA	NA
23461	Gln	Glutamine	Amino acids		mmol/L	NA	NA
23462	Gly	Glycine	Amino acids		mmol/L	NA	NA
23463	His	Histidine	Amino acids		mmol/L	NA	NA
23464	Total_BCAA	Total concentration of branched-chain amino acids (leucine + isoleucine + valine)	Amino acids	Branched-chain amino acids	mmol/L	NA	NA
23465	Ile	Isoleucine	Amino acids	Branched-chain amino acids	mmol/L	NA	NA
23466	Leu	Leucine	Amino acids	Branched-chain amino acids	mmol/L	NA	NA
23467	Val	Valine	Amino acids	Branched-chain amino acids	mmol/L	NA	NA
23468	Phe	Phenylalanine	Amino acids	Aromatic amino acids	mmol/L	NA	NA
23469	Tyr	Tyrosine	Amino acids	Aromatic amino acids	mmol/L	NA	NA
23470	Glucose	Glucose	Glycolysis related metabolites		mmol/L	NA	NA
23471	Lactate	Lactate	Glycolysis related metabolites		mmol/L	NA	NA
23472	Pyruvate	Pyruvate	Glycolysis related metabolites		mmol/L	NA	NA
23473	Citrate	Citrate	Glycolysis related metabolites		mmol/L	NA	NA
23474	bOHbutyrate	3-Hydroxybutyrate	Ketone bodies		mmol/L	NA	NA
23475	Acetate	Acetate	Ketone bodies		mmol/L	NA	NA
23476	Acetoacetate	Acetoacetate	Ketone bodies		mmol/L	NA	NA
23477	Acetone	Acetone	Ketone bodies		mmol/L	NA	NA
23478	Creatinine	Creatinine	Fluid balance		mmol/L	NA	NA
23479	Albumin	Albumin	Fluid balance		g/l	NA	NA
23480	GlycA	Glycoprotein acetyls	Inflammation		mmol/L	NA	NA
23481	XXL_VLDL_P	Concentration of chylomicrons and extremely large VLDL particles	Lipoprotein subclasses	Chylomicrons and extremely large VLDL (particle diameters from 75 nm upwards)	mmol/L	NA	NA
23482	XXL_VLDL_L	Total lipids in chylomicrons and extremely large VLDL	Lipoprotein subclasses	Chylomicrons and extremely large VLDL (particle diameters from 75 nm upwards)	mmol/L	NA	NA
23483	XXL_VLDL_PL	Phospholipids in chylomicrons and extremely large VLDL	Lipoprotein subclasses	Chylomicrons and extremely large VLDL (particle diameters from 75 nm upwards)	mmol/L	NA	NA
23484	XXL_VLDL_C	Cholesterol in chylomicrons and extremely large VLDL	Lipoprotein subclasses	Chylomicrons and extremely large VLDL (particle diameters from 75 nm upwards)	mmol/L	NA	NA
23485	XXL_VLDL_CE	Cholesteryl esters in chylomicrons and extremely large VLDL	Lipoprotein subclasses	Chylomicrons and extremely large VLDL (particle diameters from 75 nm upwards)	mmol/L	NA	NA
23486	XXL_VLDL_FC	Free cholesterol in chylomicrons and extremely large VLDL	Lipoprotein subclasses	Chylomicrons and extremely large VLDL (particle diameters from 75 nm upwards)	mmol/L	NA	NA
23487	XXL_VLDL_TG	Triglycerides in chylomicrons and extremely large VLDL	Lipoprotein subclasses	Chylomicrons and extremely large VLDL (particle diameters from 75 nm upwards)	mmol/L	NA	NA
23488	XL_VLDL_P	Concentration of very large VLDL particles	Lipoprotein subclasses	Very large VLDL (average diameter 64 nm)	mmol/L	NA	NA
23489	XL_VLDL_L	Total lipids in very large VLDL	Lipoprotein subclasses	Very large VLDL (average diameter 64 nm)	mmol/L	NA	NA
23490	XL_VLDL_PL	Phospholipids in very large VLDL	Lipoprotein subclasses	Very large VLDL (average diameter 64 nm)	mmol/L	NA	NA
23491	XL_VLDL_C	Cholesterol in very large VLDL	Lipoprotein subclasses	Very large VLDL (average diameter 64 nm)	mmol/L	NA	NA
23492	XL_VLDL_CE	Cholesteryl esters in very large VLDL	Lipoprotein subclasses	Very large VLDL (average diameter 64 nm)	mmol/L	NA	NA
23493	XL_VLDL_FC	Free cholesterol in very large VLDL	Lipoprotein subclasses	Very large VLDL (average diameter 64 nm)	mmol/L	NA	NA
23494	XL_VLDL_TG	Triglycerides in very large VLDL	Lipoprotein subclasses	Very large VLDL (average diameter 64 nm)	mmol/L	NA	NA
23495	L_VLDL_P	Concentration of large VLDL particles	Lipoprotein subclasses	Large VLDL (average diameter 53.6 nm)	mmol/L	NA	NA
23496	L_VLDL_L	Total lipids in large VLDL	Lipoprotein subclasses	Large VLDL (average diameter 53.6 nm)	mmol/L	NA	NA
23497	L_VLDL_PL	Phospholipids in large VLDL	Lipoprotein subclasses	Large VLDL (average diameter 53.6 nm)	mmol/L	NA	NA
23498	L_VLDL_C	Cholesterol in large VLDL	Lipoprotein subclasses	Large VLDL (average diameter 53.6 nm)	mmol/L	NA	NA
23499	L_VLDL_CE	Cholesteryl esters in large VLDL	Lipoprotein subclasses	Large VLDL (average diameter 53.6 nm)	mmol/L	NA	NA
23500	L_VLDL_FC	Free cholesterol in large VLDL	Lipoprotein subclasses	Large VLDL (average diameter 53.6 nm)	mmol/L	NA	NA
23501	L_VLDL_TG	Triglycerides in large VLDL	Lipoprotein subclasses	Large VLDL (average diameter 53.6 nm)	mmol/L	NA	NA
23502	M_VLDL_P	Concentration of medium VLDL particles	Lipoprotein subclasses	Medium VLDL (average diameter 44.5 nm)	mmol/L	NA	NA
23503	M_VLDL_L	Total lipids in medium VLDL	Lipoprotein subclasses	Medium VLDL (average diameter 44.5 nm)	mmol/L	NA	NA
23504	M_VLDL_PL	Phospholipids in medium VLDL	Lipoprotein subclasses	Medium VLDL (average diameter 44.5 nm)	mmol/L	NA	NA
23505	M_VLDL_C	Cholesterol in medium VLDL	Lipoprotein subclasses	Medium VLDL (average diameter 44.5 nm)	mmol/L	NA	NA
23506	M_VLDL_CE	Cholesteryl esters in medium VLDL	Lipoprotein subclasses	Medium VLDL (average diameter 44.5 nm)	mmol/L	NA	NA
23507	M_VLDL_FC	Free cholesterol in medium VLDL	Lipoprotein subclasses	Medium VLDL (average diameter 44.5 nm)	mmol/L	NA	NA
23508	M_VLDL_TG	Triglycerides in medium VLDL	Lipoprotein subclasses	Medium VLDL (average diameter 44.5 nm)	mmol/L	NA	NA
23509	S_VLDL_P	Concentration of small VLDL particles	Lipoprotein subclasses	Small VLDL (average diameter 36.8 nm)	mmol/L	NA	NA
23510	S_VLDL_L	Total lipids in small VLDL	Lipoprotein subclasses	Small VLDL (average diameter 36.8 nm)	mmol/L	NA	NA
23511	S_VLDL_PL	Phospholipids in small VLDL	Lipoprotein subclasses	Small VLDL (average diameter 36.8 nm)	mmol/L	NA	NA
23512	S_VLDL_C	Cholesterol in small VLDL	Lipoprotein subclasses	Small VLDL (average diameter 36.8 nm)	mmol/L	NA	NA
23513	S_VLDL_CE	Cholesteryl esters in small VLDL	Lipoprotein subclasses	Small VLDL (average diameter 36.8 nm)	mmol/L	NA	NA
23514	S_VLDL_FC	Free cholesterol in small VLDL	Lipoprotein subclasses	Small VLDL (average diameter 36.8 nm)	mmol/L	NA	NA
23515	S_VLDL_TG	Triglycerides in small VLDL	Lipoprotein subclasses	Small VLDL (average diameter 36.8 nm)	mmol/L	NA	NA
23516	XS_VLDL_P	Concentration of very small VLDL particles	Lipoprotein subclasses	Very small VLDL (average diameter 31.3 nm)	mmol/L	NA	NA
23517	XS_VLDL_L	Total lipids in very small VLDL	Lipoprotein subclasses	Very small VLDL (average diameter 31.3 nm)	mmol/L	NA	NA
23518	XS_VLDL_PL	Phospholipids in very small VLDL	Lipoprotein subclasses	Very small VLDL (average diameter 31.3 nm)	mmol/L	NA	NA
23519	XS_VLDL_C	Cholesterol in very small VLDL	Lipoprotein subclasses	Very small VLDL (average diameter 31.3 nm)	mmol/L	NA	NA
23520	XS_VLDL_CE	Cholesteryl esters in very small VLDL	Lipoprotein subclasses	Very small VLDL (average diameter 31.3 nm)	mmol/L	NA	NA
23521	XS_VLDL_FC	Free cholesterol in very small VLDL	Lipoprotein subclasses	Very small VLDL (average diameter 31.3 nm)	mmol/L	NA	NA
23522	XS_VLDL_TG	Triglycerides in very small VLDL	Lipoprotein subclasses	Very small VLDL (average diameter 31.3 nm)	mmol/L	NA	NA
23523	IDL_P	Concentration of IDL particles	Lipoprotein subclasses	IDL (average diameter 28.6 nm)	mmol/L	NA	NA
23524	IDL_L	Total lipids in IDL	Lipoprotein subclasses	IDL (average diameter 28.6 nm)	mmol/L	NA	NA
23525	IDL_PL	Phospholipids in IDL	Lipoprotein subclasses	IDL (average diameter 28.6 nm)	mmol/L	NA	NA
23526	IDL_C	Cholesterol in IDL	Lipoprotein subclasses	IDL (average diameter 28.6 nm)	mmol/L	NA	NA
23527	IDL_CE	Cholesteryl esters in IDL	Lipoprotein subclasses	IDL (average diameter 28.6 nm)	mmol/L	NA	NA
23528	IDL_FC	Free cholesterol in IDL	Lipoprotein subclasses	IDL (average diameter 28.6 nm)	mmol/L	NA	NA
23529	IDL_TG	Triglycerides in IDL	Lipoprotein subclasses	IDL (average diameter 28.6 nm)	mmol/L	NA	NA
23530	L_LDL_P	Concentration of large LDL particles	Lipoprotein subclasses	Large LDL (average diameter 25.5 nm)	mmol/L	NA	NA
23531	L_LDL_L	Total lipids in large LDL	Lipoprotein subclasses	Large LDL (average diameter 25.5 nm)	mmol/L	NA	NA
23532	L_LDL_PL	Phospholipids in large LDL	Lipoprotein subclasses	Large LDL (average diameter 25.5 nm)	mmol/L	NA	NA
23533	L_LDL_C	Cholesterol in large LDL	Lipoprotein subclasses	Large LDL (average diameter 25.5 nm)	mmol/L	NA	NA
23534	L_LDL_CE	Cholesteryl esters in large LDL	Lipoprotein subclasses	Large LDL (average diameter 25.5 nm)	mmol/L	NA	NA
23535	L_LDL_FC	Free cholesterol in large LDL	Lipoprotein subclasses	Large LDL (average diameter 25.5 nm)	mmol/L	NA	NA
23536	L_LDL_TG	Triglycerides in large LDL	Lipoprotein subclasses	Large LDL (average diameter 25.5 nm)	mmol/L	NA	NA
23537	M_LDL_P	Concentration of medium LDL particles	Lipoprotein subclasses	Medium LDL (average diameter 23 nm)	mmol/L	NA	NA
23538	M_LDL_L	Total lipids in medium LDL	Lipoprotein subclasses	Medium LDL (average diameter 23 nm)	mmol/L	NA	NA
23539	M_LDL_PL	Phospholipids in medium LDL	Lipoprotein subclasses	Medium LDL (average diameter 23 nm)	mmol/L	NA	NA
23540	M_LDL_C	Cholesterol in medium LDL	Lipoprotein subclasses	Medium LDL (average diameter 23 nm)	mmol/L	NA	NA
23541	M_LDL_CE	Cholesteryl esters in medium LDL	Lipoprotein subclasses	Medium LDL (average diameter 23 nm)	mmol/L	NA	NA
23542	M_LDL_FC	Free cholesterol in medium LDL	Lipoprotein subclasses	Medium LDL (average diameter 23 nm)	mmol/L	NA	NA
23543	M_LDL_TG	Triglycerides in medium LDL	Lipoprotein subclasses	Medium LDL (average diameter 23 nm)	mmol/L	NA	NA
23544	S_LDL_P	Concentration of small LDL particles	Lipoprotein subclasses	Small LDL (average diameter 18.7 nm)	mmol/L	NA	NA
23545	S_LDL_L	Total lipids in small LDL	Lipoprotein subclasses	Small LDL (average diameter 18.7 nm)	mmol/L	NA	NA
23546	S_LDL_PL	Phospholipids in small LDL	Lipoprotein subclasses	Small LDL (average diameter 18.7 nm)	mmol/L	NA	NA
23547	S_LDL_C	Cholesterol in small LDL	Lipoprotein subclasses	Small LDL (average diameter 18.7 nm)	mmol/L	NA	NA
23548	S_LDL_CE	Cholesteryl esters in small LDL	Lipoprotein subclasses	Small LDL (average diameter 18.7 nm)	mmol/L	NA	NA
23549	S_LDL_FC	Free cholesterol in small LDL	Lipoprotein subclasses	Small LDL (average diameter 18.7 nm)	mmol/L	NA	NA
23550	S_LDL_TG	Triglycerides in small LDL	Lipoprotein subclasses	Small LDL (average diameter 18.7 nm)	mmol/L	NA	NA
23551	XL_HDL_P	Concentration of very large HDL particles	Lipoprotein subclasses	Very large HDL (average diameter 14.3 nm)	mmol/L	NA	NA
23552	XL_HDL_L	Total lipids in very large HDL	Lipoprotein subclasses	Very large HDL (average diameter 14.3 nm)	mmol/L	NA	NA
23553	XL_HDL_PL	Phospholipids in very large HDL	Lipoprotein subclasses	Very large HDL (average diameter 14.3 nm)	mmol/L	NA	NA
23554	XL_HDL_C	Cholesterol in very large HDL	Lipoprotein subclasses	Very large HDL (average diameter 14.3 nm)	mmol/L	NA	NA
23555	XL_HDL_CE	Cholesteryl esters in very large HDL	Lipoprotein subclasses	Very large HDL (average diameter 14.3 nm)	mmol/L	NA	NA
23556	XL_HDL_FC	Free cholesterol in very large HDL	Lipoprotein subclasses	Very large HDL (average diameter 14.3 nm)	mmol/L	NA	NA
23557	XL_HDL_TG	Triglycerides in very large HDL	Lipoprotein subclasses	Very large HDL (average diameter 14.3 nm)	mmol/L	NA	NA
23558	L_HDL_P	Concentration of large HDL particles	Lipoprotein subclasses	Large HDL (average diameter 12.1 nm)	mmol/L	NA	NA
23559	L_HDL_L	Total lipids in large HDL	Lipoprotein subclasses	Large HDL (average diameter 12.1 nm)	mmol/L	NA	NA
23560	L_HDL_PL	Phospholipids in large HDL	Lipoprotein subclasses	Large HDL (average diameter 12.1 nm)	mmol/L	NA	NA
23561	L_HDL_C	Cholesterol in large HDL	Lipoprotein subclasses	Large HDL (average diameter 12.1 nm)	mmol/L	NA	NA
23562	L_HDL_CE	Cholesteryl esters in large HDL	Lipoprotein subclasses	Large HDL (average diameter 12.1 nm)	mmol/L	NA	NA
23563	L_HDL_FC	Free cholesterol in large HDL	Lipoprotein subclasses	Large HDL (average diameter 12.1 nm)	mmol/L	NA	NA
23564	L_HDL_TG	Triglycerides in large HDL	Lipoprotein subclasses	Large HDL (average diameter 12.1 nm)	mmol/L	NA	NA
23565	M_HDL_P	Concentration of medium HDL particles	Lipoprotein subclasses	Medium HDL (average diameter 10.9 nm)	mmol/L	NA	NA
23566	M_HDL_L	Total lipids in medium HDL	Lipoprotein subclasses	Medium HDL (average diameter 10.9 nm)	mmol/L	NA	NA
23567	M_HDL_PL	Phospholipids in medium HDL	Lipoprotein subclasses	Medium HDL (average diameter 10.9 nm)	mmol/L	NA	NA
23568	M_HDL_C	Cholesterol in medium HDL	Lipoprotein subclasses	Medium HDL (average diameter 10.9 nm)	mmol/L	NA	NA
23569	M_HDL_CE	Cholesteryl esters in medium HDL	Lipoprotein subclasses	Medium HDL (average diameter 10.9 nm)	mmol/L	NA	NA
23570	M_HDL_FC	Free cholesterol in medium HDL	Lipoprotein subclasses	Medium HDL (average diameter 10.9 nm)	mmol/L	NA	NA
23571	M_HDL_TG	Triglycerides in medium HDL	Lipoprotein subclasses	Medium HDL (average diameter 10.9 nm)	mmol/L	NA	NA
23572	S_HDL_P	Concentration of small HDL particles	Lipoprotein subclasses	Small HDL (average diameter 8.7 nm)	mmol/L	NA	NA
23573	S_HDL_L	Total lipids in small HDL	Lipoprotein subclasses	Small HDL (average diameter 8.7 nm)	mmol/L	NA	NA
23574	S_HDL_PL	Phospholipids in small HDL	Lipoprotein subclasses	Small HDL (average diameter 8.7 nm)	mmol/L	NA	NA
23575	S_HDL_C	Cholesterol in small HDL	Lipoprotein subclasses	Small HDL (average diameter 8.7 nm)	mmol/L	NA	NA
23576	S_HDL_CE	Cholesteryl esters in small HDL	Lipoprotein subclasses	Small HDL (average diameter 8.7 nm)	mmol/L	NA	NA
23577	S_HDL_FC	Free cholesterol in small HDL	Lipoprotein subclasses	Small HDL (average diameter 8.7 nm)	mmol/L	NA	NA
23578	S_HDL_TG	Triglycerides in small HDL	Lipoprotein subclasses	Small HDL (average diameter 8.7 nm)	mmol/L	NA	NA

## Sheet: Supplementary Table 6
Supplementary Table 6. Distribution of metabolites and associations of the healthy lifestyle score with the metabolites at baseline and first repeat assessment visit.
		At baseline			First repeat assessment visit
Metabolic biomarkers	Unit	Mean (SD)	Beta (SE) †	P value *	Mean (SD)	Beta (SE) †	P value *
Amino acids
Spectrometer-corrected alanine	mmol/L	0.02253 (0.99171)	0.00565 (0.00178)	0.366	-0.00103 (0.995)	0.00427 (0.0078)	1
Alanine	mmol/L	0.02356 (0.99417)	0.00577 (0.0018)	0.342	0.00404 (0.9986)	-0.00279 (0.0079)	1
Glutamine	mmol/L	-0.00488 (0.98633)	0.02956 (0.0018)	< 0.001	-0.00037 (0.99863)	0.03398 (0.00792)	0.005
Glycine	mmol/L	-0.03038 (0.97862)	0.02366 (0.00168)	< 0.001	-0.04349 (0.97762)	0.02895 (0.0072)	0.015
Histidine	mmol/L	0.01902 (0.98239)	0.01513 (0.00181)	< 0.001	0.00125 (0.97241)	0.01203 (0.00786)	1
Total concentration of branched-chain amino acids (leucine + isoleucine + valine)	mmol/L	0.03702 (0.99575)	-0.00019 (0.00175)	1	0.03221 (0.9994)	0.00757 (0.00774)	1
Isoleucine	mmol/L	0.03039 (0.99947)	-0.0014 (0.0018)	1	0.02246 (1.00585)	0.01007 (0.00795)	1
Leucine	mmol/L	0.04098 (0.99772)	-0.00224 (0.00175)	1	0.03894 (1.00446)	0.00393 (0.00776)	1
Valine	mmol/L	0.03311 (0.99428)	0.00146 (0.00175)	1	0.02861 (0.99611)	0.00911 (0.00771)	1
Phenylalanine	mmol/L	0.00091 (0.96327)	-0.01018 (0.00177)	< 0.001	-0.01158 (0.9861)	0.0028 (0.00801)	1
Tyrosine	mmol/L	0.00824 (0.99175)	-0.01555 (0.00181)	< 0.001	0.00076 (0.98869)	-0.01112 (0.00786)	1
Apolipoproteins
Apolipoprotein B	g/l	0.02809 (0.98299)	-0.0173 (0.00166)	< 0.001	0.0343 (0.99456)	-0.00931 (0.00742)	1
Apolipoprotein A1	g/l	-0.02242 (0.97604)	-0.01559 (0.00163)	< 0.001	-0.0346 (0.98496)	-0.02985 (0.00701)	0.005
Ratio of apolipoprotein B to apolipoprotein A1	ratio	0.03391 (0.97986)	-0.00847 (0.00167)	< 0.001	0.04932 (0.99056)	0.00806 (0.0076)	1
Cholesterol
Total cholesterol	mmol/L	0.00939 (0.9869)	-0.01036 (0.00161)	< 0.001	0.00844 (0.99852)	-0.01178 (0.00705)	1
Total cholesterol minus HDL-C	mmol/L	0.02325 (0.98426)	-0.01624 (0.00164)	< 0.001	0.02663 (0.9961)	-0.01181 (0.0073)	1
Rem nt cholesterol (non-HDL, non-LDL -cholesterol)	mmol/L	0.02788 (0.98134)	-0.02106 (0.00162)	< 0.001	0.03201 (0.99279)	-0.01363 (0.00725)	1
VLDL cholesterol	mmol/L	0.04451 (0.96839)	-0.03409 (0.00167)	< 0.001	0.05121 (0.97631)	-0.02055 (0.00746)	1
Clinical LDL cholesterol	mmol/L	0.01562 (0.98684)	-0.00638 (0.00164)	0.026	0.01987 (0.99866)	-0.00665 (0.00731)	1
LDL cholesterol	mmol/L	0.01749 (0.98683)	-0.01157 (0.00168)	< 0.001	0.021 (0.99861)	-0.01046 (0.00742)	1
HDL cholesterol	mmol/L	-0.0284 (0.9723)	0.01359 (0.00154)	< 0.001	-0.0392 (0.97803)	-0.00432 (0.00668)	1
Cholesteryl esters
Total esterified cholesterol	mmol/L	0.00619 (0.98707)	-0.00904 (0.00161)	< 0.001	0.00512 (0.99805)	-0.01207 (0.00703)	1
Cholesteryl esters in VLDL	mmol/L	0.0397 (0.97332)	-0.02656 (0.00166)	< 0.001	0.04695 (0.98236)	-0.01471 (0.00742)	1
Cholesteryl esters in LDL	mmol/L	0.02069 (0.98634)	-0.01701 (0.00169)	< 0.001	0.02425 (0.99758)	-0.0142 (0.00747)	1
Cholesteryl esters in HDL	mmol/L	-0.02872 (0.97166)	0.01579 (0.00155)	< 0.001	-0.03946 (0.97684)	-0.00372 (0.00673)	1
Fatty acids
Total fatty acids	mmol/L	0.02304 (0.98056)	-0.06136 (0.00174)	< 0.001	0.02192 (0.99082)	-0.05049 (0.00766)	< 0.001
Degree of unsaturation	degree	-0.01624 (0.97925)	0.11668 (0.00166)	< 0.001	-0.02672 (0.97143)	0.08947 (0.00728)	< 0.001
Omega-3 fatty acids	mmol/L	0.0178 (0.98799)	0.04596 (0.00176)	< 0.001	-0.00305 (0.98802)	0.02381 (0.00761)	0.442
Omega-6 fatty acids	mmol/L	0.014 (0.98494)	-0.01898 (0.0017)	< 0.001	0.01597 (0.99351)	-0.00778 (0.00734)	1
Polyunsaturated fatty acids	mmol/L	0.01651 (0.98497)	-0.00355 (0.00172)	1	0.01261 (0.99327)	-0.00003 (0.00737)	1
Monounsaturated fatty acids	mmol/L	0.0276 (0.97655)	-0.08608 (0.00172)	< 0.001	0.03283 (0.98258)	-0.06933 (0.00768)	< 0.001
Saturated fatty acids	mmol/L	0.02118 (0.98235)	-0.07899 (0.00174)	< 0.001	0.01854 (0.99244)	-0.07149 (0.00771)	< 0.001
Linoleic acid	mmol/L	0.0196 (0.98423)	-0.00506 (0.00168)	0.676	0.02053 (0.99147)	0.01289 (0.0073)	1
Docosahexaenoic acid	mmol/L	0.00596 (0.9889)	0.07263 (0.00173)	< 0.001	-0.01541 (0.98396)	0.04231 (0.00745)	< 0.001
Ratio of omega-3 fatty acids to total fatty acids	%	0.01243 (0.98015)	0.09298 (0.00172)	< 0.001	-0.01342 (0.9833)	0.05909 (0.00759)	< 0.001
Ratio of omega-6 fatty acids to total fatty acids	%	-0.02412 (0.98463)	0.09177 (0.00168)	< 0.001	-0.01843 (0.98291)	0.09048 (0.00747)	< 0.001
Ratio of polyunsaturated fatty acids to total fatty acids	%	-0.02042 (0.98176)	0.12413 (0.00166)	< 0.001	-0.02488 (0.97853)	0.11189 (0.00739)	< 0.001
Ratio of monounsaturated fatty acids to total fatty acids	%	0.0316 (0.96458)	-0.10168 (0.0016)	< 0.001	0.04404 (0.96229)	-0.077 (0.00706)	< 0.001
Ratio of saturated fatty acids to total fatty acids	%	0.00677 (0.98484)	-0.09853 (0.00177)	< 0.001	-0.00227 (0.99503)	-0.10513 (0.0079)	< 0.001
Ratio of linoleic acid to total fatty acids	%	-0.00435 (0.98893)	0.08981 (0.00162)	< 0.001	0.00082 (0.98711)	0.10179 (0.00709)	< 0.001
Ratio of docosahexaenoic acid to total fatty acids	%	-0.00606 (0.97836)	0.11261 (0.00169)	< 0.001	-0.02837 (0.97822)	0.07681 (0.00752)	< 0.001
Ratio of polyunsaturated fatty acids to monounsaturated fatty acids	ratio	-0.02994 (0.97035)	0.11559 (0.00161)	< 0.001	-0.03961 (0.96645)	0.09599 (0.00713)	< 0.001
Ratio of omega-6 fatty acids to omega-3 fatty acids	ratio	-0.01945 (0.98044)	-0.06194 (0.00174)	< 0.001	0.00611 (0.98562)	-0.03141 (0.00763)	0.01
Fluid balance
Creatinine	mmol/L	0.03293 (0.93863)	-0.01291 (0.00148)	< 0.001	0.02644 (0.9533)	-0.0128 (0.00655)	1
Albumin	g/l	0.03685 (0.98042)	0.0356 (0.00179)	< 0.001	0.02372 (0.98357)	0.01424 (0.00782)	1
Free cholesterol
Total free cholesterol	mmol/L	0.01648 (0.9869)	-0.01421 (0.00162)	< 0.001	0.01708 (0.99858)	-0.01187 (0.00714)	1
Free cholesterol in VLDL	mmol/L	0.04532 (0.96948)	-0.04376 (0.00168)	< 0.001	0.05195 (0.97597)	-0.02798 (0.00757)	0.055
Free cholesterol in LDL	mmol/L	0.00706 (0.9889)	0.00208 (0.00166)	1	0.01207 (1.00035)	-0.00153 (0.00734)	1
Free cholesterol in HDL	mmol/L	-0.02891 (0.96921)	0.00401 (0.00154)	1	-0.0388 (0.97541)	-0.0079 (0.00654)	1
Glycolysis related metabolites
Glucose-lactate	mmol/L	-0.014 (0.97062)	-0.02556 (0.00164)	< 0.001	-0.01564 (0.97775)	-0.04382 (0.00733)	< 0.001
Glucose	mmol/L	-0.02038 (0.97631)	-0.01053 (0.00169)	< 0.001	-0.01192 (0.9748)	-0.0218 (0.00735)	0.761
Lactate	mmol/L	0.01435 (1.0005)	-0.03146 (0.00184)	< 0.001	-0.01057 (0.98641)	-0.06651 (0.00776)	< 0.001
Pyruvate	mmol/L	0.00699 (0.96649)	-0.02397 (0.00178)	< 0.001	-0.02518 (0.99425)	-0.07052 (0.00774)	< 0.001
Citrate	mmol/L	-0.01618 (0.99046)	0.03147 (0.00179)	< 0.001	-0.01618 (0.99306)	0.01184 (0.00782)	1
Inflammation
Glycoprotein acetyls	mmol/L	-0.0183 (0.97918)	-0.08897 (0.00171)	< 0.001	-0.00683 (0.98027)	-0.06647 (0.00756)	< 0.001
Ketone bodies
3-Hydroxybutyrate	mmol/L	-0.00273 (0.98765)	-0.03643 (0.00182)	< 0.001	0.00862 (1.00032)	-0.04941 (0.00791)	< 0.001
Acetate	mmol/L	-0.05346 (0.4098)	0.00831 (0.00076)	< 0.001	-0.02812 (0.59429)	0.01969 (0.00468)	0.006
Acetoacetate	mmol/L	0.00399 (0.98554)	-0.0393 (0.00182)	< 0.001	0.0196 (1.00834)	-0.03438 (0.00796)	0.004
Acetone	mmol/L	0.00409 (0.95805)	-0.02149 (0.00177)	< 0.001	0.00823 (0.98471)	-0.02958 (0.00779)	0.037
Lipoprotein particle concentrations
Total concentration of lipoprotein particles	mmol/L	-0.01371 (0.97865)	-0.0269 (0.00168)	< 0.001	-0.02136 (0.98427)	-0.03972 (0.00722)	< 0.001
Concentration of VLDL particles	mmol/L	0.03779 (0.97486)	-0.0416 (0.00171)	< 0.001	0.04407 (0.98299)	-0.02618 (0.00766)	0.159
Concentration of LDL particles	mmol/L	0.02599 (0.98617)	-0.01458 (0.00168)	< 0.001	0.03386 (0.99797)	-0.00691 (0.00752)	1
Concentration of HDL particles	mmol/L	-0.0184 (0.97552)	-0.02514 (0.00168)	< 0.001	-0.02761 (0.98045)	-0.04014 (0.00724)	< 0.001
Lipoprotein particle sizes
Average diameter for VLDL particles	nm	0.0644 (0.95114)	-0.04959 (0.00157)	< 0.001	0.06452 (0.9492)	-0.03502 (0.00692)	< 0.001
Average diameter for LDL particles	nm	-0.01213 (0.99515)	0.02532 (0.00174)	< 0.001	0.00045 (0.99332)	0.0195 (0.00749)	1
Average diameter for HDL particles	nm	-0.02878 (0.97748)	0.042 (0.00151)	< 0.001	-0.04047 (0.97543)	0.03125 (0.00649)	< 0.001
Lipoprotein subclasses
Concentration of chylomicrons and extremely large VLDL particles	mmol/L	0.03183 (0.98278)	-0.06887 (0.00171)	< 0.001	0.03571 (0.98628)	-0.04748 (0.0076)	< 0.001
Total lipids in chylomicrons and extremely large VLDL	mmol/L	0.038 (0.97919)	-0.06833 (0.00169)	< 0.001	0.04076 (0.98184)	-0.0483 (0.00753)	< 0.001
Phospholipids in chylomicrons and extremely large VLDL	mmol/L	0.03348 (0.98122)	-0.06861 (0.0017)	< 0.001	0.03754 (0.986)	-0.04769 (0.00756)	< 0.001
Cholesterol in chylomicrons and extremely large VLDL	mmol/L	0.03955 (0.97618)	-0.06697 (0.00169)	< 0.001	0.04383 (0.98258)	-0.04888 (0.00755)	< 0.001
Cholesteryl esters in chylomicrons and extremely large VLDL	mmol/L	0.03899 (0.97781)	-0.06586 (0.00169)	< 0.001	0.04319 (0.98527)	-0.0496 (0.00757)	< 0.001
Free cholesterol in chylomicrons and extremely large VLDL	mmol/L	0.03784 (0.97691)	-0.06749 (0.0017)	< 0.001	0.04234 (0.9825)	-0.04704 (0.00756)	< 0.001
Triglycerides in chylomicrons and extremely large VLDL	mmol/L	0.03349 (0.98409)	-0.06827 (0.0017)	< 0.001	0.03582 (0.98548)	-0.04723 (0.00759)	< 0.001
Concentration of very large VLDL particles	mmol/L	0.04043 (0.97681)	-0.06249 (0.00168)	< 0.001	0.04356 (0.97728)	-0.0433 (0.00752)	< 0.001
Total lipids in very large VLDL	mmol/L	0.04694 (0.97134)	-0.06139 (0.00166)	< 0.001	0.04966 (0.97084)	-0.04264 (0.00744)	< 0.001
Phospholipids in very large VLDL	mmol/L	0.04307 (0.97429)	-0.0605 (0.00168)	< 0.001	0.04773 (0.97612)	-0.04072 (0.00752)	< 0.001
Cholesterol in very large VLDL	mmol/L	0.04634 (0.97098)	-0.05228 (0.00167)	< 0.001	0.05307 (0.97477)	-0.03464 (0.00753)	0.001
Cholesteryl esters in very large VLDL	mmol/L	0.04538 (0.97244)	-0.04546 (0.00167)	< 0.001	0.05339 (0.9772)	-0.03013 (0.00754)	0.016
Free cholesterol in very large VLDL	mmol/L	0.04477 (0.97217)	-0.05774 (0.00168)	< 0.001	0.04996 (0.97543)	-0.03812 (0.00754)	< 0.001
Triglycerides in very large VLDL	mmol/L	0.04316 (0.97591)	-0.06392 (0.00167)	< 0.001	0.04374 (0.97405)	-0.04489 (0.00745)	< 0.001
Concentration of large VLDL particles	mmol/L	0.04334 (0.97552)	-0.05506 (0.00169)	< 0.001	0.04614 (0.97708)	-0.03741 (0.00756)	< 0.001
Total lipids in large VLDL	mmol/L	0.05229 (0.96781)	-0.05173 (0.00166)	< 0.001	0.054 (0.96756)	-0.03515 (0.00746)	< 0.001
Phospholipids in large VLDL	mmol/L	0.04482 (0.9734)	-0.05726 (0.00167)	< 0.001	0.04878 (0.97318)	-0.03866 (0.00749)	< 0.001
Cholesterol in large VLDL	mmol/L	0.04834 (0.96875)	-0.0459 (0.00168)	< 0.001	0.05414 (0.97165)	-0.02944 (0.00753)	0.023
Cholesteryl esters in large VLDL	mmol/L	0.0486 (0.96751)	-0.03636 (0.00169)	< 0.001	0.05543 (0.97229)	-0.02112 (0.00756)	1
Free cholesterol in large VLDL	mmol/L	0.04525 (0.97324)	-0.05392 (0.00167)	< 0.001	0.04989 (0.97484)	-0.03655 (0.00751)	< 0.001
Triglycerides in large VLDL	mmol/L	0.04996 (0.97366)	-0.05158 (0.00168)	< 0.001	0.04849 (0.97296)	-0.03559 (0.00752)	< 0.001
Concentration of medium VLDL particles	mmol/L	0.04191 (0.97712)	-0.02933 (0.0017)	< 0.001	0.04835 (0.98629)	-0.01768 (0.00763)	1
Total lipids in medium VLDL	mmol/L	0.05005 (0.96888)	-0.03408 (0.00169)	< 0.001	0.05324 (0.97476)	-0.02123 (0.00757)	1
Phospholipids in medium VLDL	mmol/L	0.04158 (0.97611)	-0.0283 (0.00169)	< 0.001	0.04769 (0.98471)	-0.01621 (0.00757)	1
Cholesterol in medium VLDL	mmol/L	0.03155 (0.983)	-0.00234 (0.00165)	1	0.03898 (0.99243)	0.0033 (0.00733)	1
Cholesteryl esters in medium VLDL	mmol/L	0.02324 (0.98723)	0.01022 (0.00163)	< 0.001	0.03145 (0.99526)	0.01218 (0.0072)	1
Free cholesterol in medium VLDL	mmol/L	0.03882 (0.97866)	-0.01884 (0.00168)	< 0.001	0.0455 (0.98816)	-0.00911 (0.00753)	1
Triglycerides in medium VLDL	mmol/L	0.05029 (0.97143)	-0.0478 (0.0017)	< 0.001	0.04969 (0.97196)	-0.03319 (0.00757)	0.003
Concentration of small VLDL particles	mmol/L	0.03988 (0.97524)	-0.04022 (0.00172)	< 0.001	0.04538 (0.97939)	-0.02359 (0.0077)	0.549
Total lipids in small VLDL	mmol/L	0.04382 (0.97098)	-0.03985 (0.00171)	< 0.001	0.04891 (0.97464)	-0.02478 (0.00762)	0.289
Phospholipids in small VLDL	mmol/L	0.03831 (0.97692)	-0.02958 (0.00171)	< 0.001	0.04525 (0.98423)	-0.01712 (0.00762)	1
Cholesterol in small VLDL	mmol/L	0.03675 (0.97755)	-0.02633 (0.0017)	< 0.001	0.04533 (0.98484)	-0.01501 (0.00757)	1
Cholesteryl esters in small VLDL	mmol/L	0.03683 (0.97645)	-0.03036 (0.0017)	< 0.001	0.04614 (0.98298)	-0.01789 (0.0076)	1
Free cholesterol in small VLDL	mmol/L	0.03431 (0.98142)	-0.01903 (0.0017)	< 0.001	0.04178 (0.99022)	-0.00992 (0.00755)	1
Triglycerides in small VLDL	mmol/L	0.04066 (0.97316)	-0.04936 (0.00171)	< 0.001	0.04077 (0.97356)	-0.03213 (0.00761)	0.006
Concentration of very small VLDL particles	mmol/L	0.01922 (0.98111)	-0.03007 (0.00168)	< 0.001	0.02504 (0.99318)	-0.01839 (0.00739)	1
Total lipids in very small VLDL	mmol/L	0.02225 (0.97852)	-0.03131 (0.00168)	< 0.001	0.02705 (0.98912)	-0.01855 (0.00732)	1
Phospholipids in very small VLDL	mmol/L	0.02139 (0.97687)	-0.0349 (0.0017)	< 0.001	0.02814 (0.98802)	-0.02044 (0.00741)	1
Cholesterol in very small VLDL	mmol/L	0.01719 (0.9843)	-0.01082 (0.00161)	< 0.001	0.02253 (0.99333)	-0.00421 (0.00704)	1
Cholesteryl esters in very small VLDL	mmol/L	0.01489 (0.9863)	-0.00514 (0.00158)	0.293	0.01997 (0.99474)	-0.00034 (0.00695)	1
Free cholesterol in very small VLDL	mmol/L	0.02083 (0.97988)	-0.02405 (0.00167)	< 0.001	0.02738 (0.9901)	-0.01392 (0.00729)	1
Triglycerides in very small VLDL	mmol/L	0.0221 (0.97882)	-0.06114 (0.00175)	< 0.001	0.02322 (0.98392)	-0.04499 (0.00776)	< 0.001
Concentration of IDL particles	mmol/L	0.01418 (0.98747)	-0.01503 (0.00163)	< 0.001	0.02017 (0.99897)	-0.01174 (0.00725)	1
Total lipids in IDL	mmol/L	0.00591 (0.98792)	-0.00833 (0.00158)	< 0.001	0.00897 (0.99821)	-0.00719 (0.00695)	1
Phospholipids in IDL	mmol/L	0.00783 (0.98768)	-0.00578 (0.00159)	0.067	0.01295 (0.99796)	-0.00314 (0.00695)	1
Cholesterol in IDL	mmol/L	0.00398 (0.98819)	-0.00129 (0.00156)	1	0.00718 (0.9975)	-0.00349 (0.00693)	1
Cholesteryl esters in IDL	mmol/L	0.0037 (0.98793)	-0.00386 (0.00157)	1	0.00659 (0.99769)	-0.00549 (0.00694)	1
Free cholesterol in IDL	mmol/L	0.00332 (0.98894)	0.00479 (0.00158)	0.621	0.00841 (0.9968)	0.00029 (0.007)	1
Triglycerides in IDL	mmol/L	0.00885 (0.98562)	-0.0666 (0.00177)	< 0.001	0.00878 (0.99522)	-0.05117 (0.0078)	< 0.001
Concentration of large LDL particles	mmol/L	0.02217 (0.98766)	-0.0101 (0.00168)	< 0.001	0.03213 (0.99955)	-0.00266 (0.00747)	1
Total lipids in large LDL	mmol/L	0.01187 (0.98774)	-0.01158 (0.00167)	< 0.001	0.0157 (0.99976)	-0.01044 (0.00735)	1
Phospholipids in large LDL	mmol/L	0.01205 (0.98927)	-0.01243 (0.00166)	< 0.001	0.01742 (1.00029)	-0.0126 (0.00738)	1
Cholesterol in large LDL	mmol/L	0.01165 (0.98734)	-0.00543 (0.00166)	0.268	0.01579 (0.99946)	-0.00572 (0.00732)	1
Cholesteryl esters in large LDL	mmol/L	0.01382 (0.98717)	-0.00893 (0.00168)	< 0.001	0.01827 (0.99911)	-0.00766 (0.00738)	1
Free cholesterol in large LDL	mmol/L	0.00404 (0.98852)	0.00285 (0.00163)	1	0.00889 (0.99972)	-0.00186 (0.00722)	1
Triglycerides in large LDL	mmol/L	0.00221 (0.99)	-0.07347 (0.00177)	< 0.001	0.00107 (0.99929)	-0.06015 (0.00787)	< 0.001
Concentration of medium LDL particles	mmol/L	0.0323 (0.98563)	-0.02087 (0.0017)	< 0.001	0.03546 (0.99464)	-0.01551 (0.00764)	1
Total lipids in medium LDL	mmol/L	0.02463 (0.9879)	-0.0286 (0.00171)	< 0.001	0.02837 (0.99771)	-0.02428 (0.00765)	0.378
Phospholipids in medium LDL	mmol/L	0.0191 (0.99025)	-0.0275 (0.00172)	< 0.001	0.02502 (1.0008)	-0.02304 (0.0077)	0.7
Cholesterol in medium LDL	mmol/L	0.02614 (0.98769)	-0.02447 (0.00171)	< 0.001	0.02973 (0.99718)	-0.02154 (0.00763)	1
Cholesteryl esters in medium LDL	mmol/L	0.03066 (0.98658)	-0.03179 (0.00171)	< 0.001	0.03361 (0.99478)	-0.0273 (0.00765)	0.09
Free cholesterol in medium LDL	mmol/L	0.01102 (0.98976)	-0.0037 (0.0017)	1	0.01735 (1.00121)	-0.00548 (0.00758)	1
Triglycerides in medium LDL	mmol/L	0.01217 (0.98886)	-0.07182 (0.00176)	< 0.001	0.01194 (0.99619)	-0.05794 (0.00789)	< 0.001
Concentration of small LDL particles	mmol/L	0.02619 (0.98577)	-0.02023 (0.00169)	< 0.001	0.03235 (0.99751)	-0.00858 (0.00762)	1
Total lipids in small LDL	mmol/L	0.02337 (0.98906)	-0.0238 (0.0017)	< 0.001	0.02855 (1.00122)	-0.0158 (0.00764)	1
Phospholipids in small LDL	mmol/L	0.01636 (0.99074)	-0.01555 (0.00171)	< 0.001	0.02242 (1.00441)	-0.00656 (0.00765)	1
Cholesterol in small LDL	mmol/L	0.02369 (0.98905)	-0.02028 (0.0017)	< 0.001	0.02917 (1.00049)	-0.01502 (0.00761)	1
Cholesteryl esters in small LDL	mmol/L	0.02736 (0.98807)	-0.03018 (0.0017)	< 0.001	0.03261 (0.99876)	-0.02289 (0.00764)	0.688
Free cholesterol in small LDL	mmol/L	0.01093 (0.99005)	0.00749 (0.0017)	0.003	0.01746 (1.00266)	0.00638 (0.00758)	1
Triglycerides in small LDL	mmol/L	0.02676 (0.98263)	-0.06654 (0.00174)	< 0.001	0.02757 (0.98769)	-0.04845 (0.00779)	< 0.001
Concentration of very large HDL particles	mmol/L	-0.02836 (0.96006)	0.03888 (0.0015)	< 0.001	-0.03469 (0.95952)	0.02964 (0.00626)	< 0.001
Total lipids in very large HDL	mmol/L	-0.02909 (0.96649)	0.04398 (0.00149)	< 0.001	-0.03488 (0.96371)	0.03391 (0.00631)	< 0.001
Phospholipids in very large HDL	mmol/L	-0.02984 (0.96608)	0.04345 (0.00151)	< 0.001	-0.03631 (0.9631)	0.03327 (0.00635)	< 0.001
Cholesterol in very large HDL	mmol/L	-0.03033 (0.96275)	0.04716 (0.00148)	< 0.001	-0.03513 (0.95961)	0.03504 (0.00627)	< 0.001
Cholesteryl esters in very large HDL	mmol/L	-0.0302 (0.96289)	0.04753 (0.00148)	< 0.001	-0.03596 (0.96037)	0.03398 (0.00625)	< 0.001
Free cholesterol in very large HDL	mmol/L	-0.0304 (0.96006)	0.04303 (0.00153)	< 0.001	-0.03201 (0.95492)	0.03667 (0.0064)	< 0.001
Triglycerides in very large HDL	mmol/L	0.01117 (0.97962)	-0.03699 (0.00178)	< 0.001	0.00435 (0.98968)	-0.01895 (0.0077)	1
Concentration of large HDL particles	mmol/L	-0.03189 (0.96431)	0.03335 (0.00149)	< 0.001	-0.04121 (0.96572)	0.01841 (0.00635)	0.937
Total lipids in large HDL	mmol/L	-0.03065 (0.97509)	0.03206 (0.00149)	< 0.001	-0.04067 (0.97656)	0.01818 (0.00644)	1
Phospholipids in large HDL	mmol/L	-0.03251 (0.97246)	0.02486 (0.00151)	< 0.001	-0.04307 (0.97477)	0.01137 (0.00649)	1
Cholesterol in large HDL	mmol/L	-0.0312 (0.97085)	0.04038 (0.00148)	< 0.001	-0.03993 (0.97074)	0.02436 (0.00638)	0.034
Cholesteryl esters in large HDL	mmol/L	-0.0314 (0.96964)	0.0421 (0.00148)	< 0.001	-0.04017 (0.96937)	0.02512 (0.00639)	0.022
Free cholesterol in large HDL	mmol/L	-0.03267 (0.96629)	0.03221 (0.00149)	< 0.001	-0.04108 (0.96714)	0.01908 (0.00634)	0.652
Triglycerides in large HDL	mmol/L	-0.0023 (0.98044)	-0.02733 (0.00176)	< 0.001	-0.01276 (0.98928)	-0.01937 (0.00746)	1
Concentration of medium HDL particles	mmol/L	-0.02397 (0.9745)	-0.0197 (0.00164)	< 0.001	-0.03558 (0.98038)	-0.0349 (0.0071)	< 0.001
Total lipids in medium HDL	mmol/L	-0.02077 (0.9801)	-0.02524 (0.00167)	< 0.001	-0.03358 (0.9891)	-0.03971 (0.00724)	< 0.001
Phospholipids in medium HDL	mmol/L	-0.0187 (0.98172)	-0.03518 (0.00169)	< 0.001	-0.0309 (0.99029)	-0.04723 (0.00732)	< 0.001
Cholesterol in medium HDL	mmol/L	-0.02681 (0.97427)	-0.0087 (0.00163)	< 0.001	-0.03882 (0.98083)	-0.02742 (0.00709)	0.028
Cholesteryl esters in medium HDL	mmol/L	-0.02743 (0.97354)	-0.00794 (0.00163)	< 0.001	-0.03937 (0.97958)	-0.02768 (0.00713)	0.026
Free cholesterol in medium HDL	mmol/L	-0.02576 (0.97326)	-0.01407 (0.00161)	< 0.001	-0.03696 (0.97959)	-0.02794 (0.00694)	0.014
Triglycerides in medium HDL	mmol/L	0.02021 (0.97828)	-0.0682 (0.00176)	< 0.001	0.01816 (0.9793)	-0.0577 (0.00768)	< 0.001
Concentration of small HDL particles	mmol/L	0.00312 (0.9842)	-0.05479 (0.00179)	< 0.001	0.001 (0.98091)	-0.06413 (0.00775)	< 0.001
Total lipids in small HDL	mmol/L	0.00528 (0.98562)	-0.06894 (0.00179)	< 0.001	0.00132 (0.9828)	-0.07501 (0.0077)	< 0.001
Phospholipids in small HDL	mmol/L	0.00348 (0.98589)	-0.0726 (0.00178)	< 0.001	-0.00176 (0.98425)	-0.07856 (0.00769)	< 0.001
Cholesterol in small HDL	mmol/L	-0.00072 (0.98321)	-0.04775 (0.0018)	< 0.001	-0.00338 (0.98146)	-0.05996 (0.00775)	< 0.001
Cholesteryl esters in small HDL	mmol/L	0.00047 (0.98174)	-0.0438 (0.0018)	< 0.001	-0.0007 (0.97931)	-0.05772 (0.00776)	< 0.001
Free cholesterol in small HDL	mmol/L	-0.00462 (0.98496)	-0.05332 (0.00177)	< 0.001	-0.01137 (0.98609)	-0.05894 (0.00762)	< 0.001
Triglycerides in small HDL	mmol/L	0.02911 (0.9761)	-0.07334 (0.00168)	< 0.001	0.03116 (0.97158)	-0.0573 (0.0074)	< 0.001
Other lipids
Phosphoglycerides	mmol/L	0.00138 (0.98494)	-0.03657 (0.00168)	< 0.001	-0.00509 (0.99667)	-0.03687 (0.0072)	< 0.001
Ratio of triglycerides to phosphoglycerides	ratio	0.04741 (0.97064)	-0.05271 (0.00159)	< 0.001	0.04953 (0.96743)	-0.03263 (0.00707)	0.001
Total cholines	mmol/L	-0.00009 (0.98497)	-0.02917 (0.00165)	< 0.001	-0.006 (0.99625)	-0.02993 (0.00707)	0.006
Phosphatidylcholines	mmol/L	0.00201 (0.98395)	-0.02759 (0.00166)	< 0.001	-0.00567 (0.99579)	-0.02849 (0.0071)	0.015
Sphingomyelins	mmol/L	-0.01396 (0.98488)	-0.01816 (0.00161)	< 0.001	-0.01463 (0.99109)	-0.02422 (0.00691)	0.115
Phospholipids
Total phospholipids in lipoprotein particles	mmol/L	0.00534 (0.98499)	-0.03504 (0.00165)	< 0.001	0.00012 (0.99752)	-0.03357 (0.00712)	< 0.001
Phospholipids in VLDL	mmol/L	0.04581 (0.96799)	-0.04976 (0.00169)	< 0.001	0.05197 (0.97227)	-0.0326 (0.00757)	0.004
Phospholipids in LDL	mmol/L	0.01543 (0.98916)	-0.01725 (0.00168)	< 0.001	0.02062 (1.001)	-0.01477 (0.0075)	1
Phospholipids in HDL	mmol/L	-0.02366 (0.97799)	-0.01421 (0.00161)	< 0.001	-0.03648 (0.98717)	-0.02623 (0.00693)	0.039
Relative lipoprotein lipid concentrations
Phospholipids to total lipids ratio in chylomicrons and extremely large VLDL	%	0.00908 (0.9735)	-0.01777 (0.00176)	< 0.001	0.01389 (0.96529)	-0.01519 (0.00725)	1
Cholesterol to total lipids ratio in chylomicrons and extremely large VLDL	%	0.0137 (1.00376)	0.02701 (0.00183)	< 0.001	0.0122 (1.0018)	0.01442 (0.00777)	1
Cholesteryl esters to total lipids ratio in chylomicrons and extremely large VLDL	%	0.01047 (1.0013)	0.01799 (0.00184)	< 0.001	0.01055 (1.00104)	0.0031 (0.00779)	1
Free cholesterol to total lipids ratio in chylomicrons and extremely large VLDL	%	0.01691 (1.00606)	0.03431 (0.00182)	< 0.001	0.01292 (0.9984)	0.02665 (0.00765)	0.124
Triglycerides to total lipids ratio in chylomicrons and extremely large VLDL	%	-0.00992 (1.01646)	-0.01172 (0.00187)	< 0.001	-0.00472 (0.99317)	-0.00597 (0.00775)	1
Phospholipids to total lipids ratio in very large VLDL	%	0.0331 (0.91821)	-0.00827 (0.00168)	< 0.001	0.04306 (0.88662)	-0.0042 (0.0065)	1
Cholesterol to total lipids ratio in very large VLDL	%	-0.05901 (0.92574)	0.05108 (0.00155)	< 0.001	-0.05342 (0.92769)	0.03721 (0.00663)	< 0.001
Cholesteryl esters to total lipids ratio in very large VLDL	%	-0.06052 (0.9259)	0.05161 (0.00155)	< 0.001	-0.05602 (0.92771)	0.0362 (0.00671)	< 0.001
Free cholesterol to total lipids ratio in very large VLDL	%	-0.01814 (0.9364)	0.04099 (0.00162)	< 0.001	-0.01329 (0.92329)	0.03268 (0.00657)	< 0.001
Triglycerides to total lipids ratio in very large VLDL	%	0.06676 (0.76389)	-0.02998 (0.00132)	< 0.001	0.05889 (0.79866)	-0.02682 (0.00581)	< 0.001
Phospholipids to total lipids ratio in large VLDL	%	0.06386 (0.75905)	-0.02531 (0.00136)	< 0.001	0.07262 (0.75259)	-0.01907 (0.00546)	0.12
Cholesterol to total lipids ratio in large VLDL	%	-0.01654 (0.92351)	0.0317 (0.00163)	< 0.001	-0.00417 (0.9323)	0.02518 (0.00688)	0.064
Cholesteryl esters to total lipids ratio in large VLDL	%	-0.02191 (0.94316)	0.04836 (0.00158)	< 0.001	-0.01352 (0.94854)	0.03897 (0.00682)	< 0.001
Free cholesterol to total lipids ratio in large VLDL	%	0.00732 (0.88746)	-0.01574 (0.00161)	< 0.001	0.02433 (0.89135)	-0.01304 (0.00662)	1
Triglycerides to total lipids ratio in large VLDL	%	-0.00123 (0.88996)	0.00283 (0.00163)	1	-0.02064 (0.91267)	-0.0022 (0.00705)	1
Phospholipids to total lipids ratio in medium VLDL	%	-0.0126 (0.94546)	0.02206 (0.00152)	< 0.001	-0.00464 (0.97172)	0.02198 (0.00671)	0.267
Cholesterol to total lipids ratio in medium VLDL	%	-0.02259 (0.97699)	0.04746 (0.00155)	< 0.001	-0.01639 (0.97503)	0.03882 (0.00679)	< 0.001
Cholesteryl esters to total lipids ratio in medium VLDL	%	-0.01975 (0.97605)	0.04747 (0.00156)	< 0.001	-0.01417 (0.97108)	0.03881 (0.00685)	< 0.001
Free cholesterol to total lipids ratio in medium VLDL	%	-0.01725 (0.97445)	0.04031 (0.00156)	< 0.001	-0.0101 (0.97682)	0.0338 (0.0068)	< 0.001
Triglycerides to total lipids ratio in medium VLDL	%	0.03384 (0.96806)	-0.04235 (0.00155)	< 0.001	0.02609 (0.97262)	-0.034 (0.00675)	< 0.001
Phospholipids to total lipids ratio in small VLDL	%	-0.0206 (0.97315)	0.04028 (0.00158)	< 0.001	-0.01416 (0.97992)	0.02869 (0.00691)	0.008
Cholesterol to total lipids ratio in small VLDL	%	-0.01023 (0.9783)	0.03116 (0.00163)	< 0.001	-0.00031 (0.98366)	0.02083 (0.00716)	0.905
Cholesteryl esters to total lipids ratio in small VLDL	%	-0.00161 (0.96986)	0.01975 (0.00168)	< 0.001	0.0103 (0.98021)	0.01197 (0.00738)	1
Free cholesterol to total lipids ratio in small VLDL	%	-0.01776 (0.97638)	0.0413 (0.00157)	< 0.001	-0.01253 (0.98001)	0.0295 (0.00687)	0.004
Triglycerides to total lipids ratio in small VLDL	%	0.02071 (0.97362)	-0.03132 (0.00163)	< 0.001	0.00947 (0.9825)	-0.02032 (0.0071)	1
Phospholipids to total lipids ratio in very small VLDL	%	0.01459 (0.9567)	-0.02996 (0.00167)	< 0.001	0.02361 (0.96568)	-0.01449 (0.00741)	1
Cholesterol to total lipids ratio in very small VLDL	%	-0.00892 (0.98677)	0.05085 (0.00153)	< 0.001	-0.00371 (0.98464)	0.03918 (0.00684)	< 0.001
Cholesteryl esters to total lipids ratio in very small VLDL	%	-0.01029 (0.98504)	0.05032 (0.00152)	< 0.001	-0.00636 (0.98449)	0.03954 (0.0068)	< 0.001
Free cholesterol to total lipids ratio in very small VLDL	%	0.00769 (0.99163)	0.04128 (0.00171)	< 0.001	0.01976 (0.98563)	0.02889 (0.0075)	0.029
Triglycerides to total lipids ratio in very small VLDL	%	0.0117 (0.98841)	-0.04893 (0.00156)	< 0.001	0.00366 (0.98825)	-0.03698 (0.00687)	< 0.001
Phospholipids to total lipids ratio in IDL	%	0.0151 (0.97902)	0.01918 (0.00179)	< 0.001	0.02399 (0.9853)	0.02866 (0.00782)	0.063
Cholesterol to total lipids ratio in IDL	%	-0.00478 (0.98327)	0.04163 (0.00163)	< 0.001	-0.00452 (0.98156)	0.02808 (0.00722)	0.025
Cholesteryl esters to total lipids ratio in IDL	%	-0.00396 (0.97896)	0.02556 (0.00165)	< 0.001	-0.00692 (0.98075)	0.0168 (0.00726)	1
Free cholesterol to total lipids ratio in IDL	%	-0.00343 (0.99133)	0.05642 (0.00175)	< 0.001	0.00378 (0.98416)	0.03733 (0.00771)	< 0.001
Triglycerides to total lipids ratio in IDL	%	0.00513 (0.98689)	-0.05548 (0.0016)	< 0.001	0.00035 (0.98893)	-0.04047 (0.0071)	< 0.001
Phospholipids to total lipids ratio in large LDL	%	0.00344 (0.98937)	0.00215 (0.00182)	1	0.00834 (0.99648)	-0.00546 (0.00785)	1
Cholesterol to total lipids ratio in large LDL	%	0.00589 (0.98961)	0.03648 (0.00178)	< 0.001	0.00983 (1.00528)	0.04194 (0.00769)	< 0.001
Cholesteryl esters to total lipids ratio in large LDL	%	0.02057 (0.98693)	0.01842 (0.00182)	< 0.001	0.03372 (0.95903)	0.02562 (0.0077)	0.221
Free cholesterol to total lipids ratio in large LDL	%	-0.01669 (0.97454)	0.05133 (0.00162)	< 0.001	-0.0194 (0.99508)	0.03487 (0.00737)	< 0.001
Triglycerides to total lipids ratio in large LDL	%	-0.00897 (0.98542)	-0.06408 (0.00164)	< 0.001	-0.01557 (0.99137)	-0.04918 (0.00728)	< 0.001
Phospholipids to total lipids ratio in medium LDL	%	-0.04992 (0.97251)	0.02006 (0.00178)	< 0.001	-0.03818 (0.96213)	0.0198 (0.00758)	1
Cholesterol to total lipids ratio in medium LDL	%	0.02591 (1.0375)	0.02963 (0.00186)	< 0.001	0.03535 (0.96484)	0.02494 (0.00715)	0.122
Cholesteryl esters to total lipids ratio in medium LDL	%	0.06076 (0.96768)	-0.02812 (0.00174)	< 0.001	0.06389 (0.93348)	-0.03142 (0.00714)	0.003
Free cholesterol to total lipids ratio in medium LDL	%	-0.02985 (0.97006)	0.06439 (0.00167)	< 0.001	-0.02881 (0.97503)	0.05334 (0.00729)	< 0.001
Triglycerides to total lipids ratio in medium LDL	%	-0.01071 (0.98051)	-0.05419 (0.00167)	< 0.001	-0.01741 (0.98774)	-0.03866 (0.00737)	< 0.001
Phospholipids to total lipids ratio in small LDL	%	-0.03497 (0.97239)	0.04052 (0.00175)	< 0.001	-0.03467 (0.969)	0.0441 (0.00752)	< 0.001
Cholesterol to total lipids ratio in small LDL	%	0.01614 (1.05995)	0.01601 (0.00189)	< 0.001	0.02369 (0.97881)	-0.00107 (0.00742)	1
Cholesteryl esters to total lipids ratio in small LDL	%	0.03855 (1.01329)	-0.04242 (0.00183)	< 0.001	0.04348 (0.96579)	-0.04884 (0.00747)	< 0.001
Free cholesterol to total lipids ratio in small LDL	%	-0.01577 (0.97146)	0.06059 (0.00173)	< 0.001	-0.01622 (0.9668)	0.0513 (0.00738)	< 0.001
Triglycerides to total lipids ratio in small LDL	%	0.02238 (0.97461)	-0.05815 (0.00166)	< 0.001	0.01694 (0.9795)	-0.04324 (0.00734)	< 0.001
Phospholipids to total lipids ratio in very large HDL	%	-0.00701 (0.99108)	0.02091 (0.00176)	< 0.001	-0.00578 (0.97811)	0.0273 (0.00765)	0.09
Cholesterol to total lipids ratio in very large HDL	%	0.01072 (0.98339)	0.0001 (0.00173)	1	0.01629 (1.00912)	-0.01148 (0.00788)	1
Cholesteryl esters to total lipids ratio in very large HDL	%	0.00238 (0.98356)	0.02581 (0.0018)	< 0.001	-0.00094 (1.03159)	0.00972 (0.00817)	1
Free cholesterol to total lipids ratio in very large HDL	%	0.0154 (0.991)	-0.0325 (0.00156)	< 0.001	0.02596 (0.99559)	-0.02593 (0.00689)	0.043
Triglycerides to total lipids ratio in very large HDL	%	0.03273 (0.98071)	-0.0615 (0.00162)	< 0.001	0.0292 (0.97426)	-0.04947 (0.0072)	< 0.001
Phospholipids to total lipids ratio in large HDL	%	0.00153 (0.96713)	-0.05992 (0.0016)	< 0.001	0.00259 (0.86399)	-0.05417 (0.0061)	< 0.001
Cholesterol to total lipids ratio in large HDL	%	-0.00215 (0.94548)	0.05419 (0.00159)	< 0.001	-0.00202 (0.97752)	0.04274 (0.00722)	< 0.001
Cholesteryl esters to total lipids ratio in large HDL	%	-0.00124 (0.95247)	0.06039 (0.00162)	< 0.001	0.00022 (0.96792)	0.04428 (0.00731)	< 0.001
Free cholesterol to total lipids ratio in large HDL	%	-0.00511 (0.9684)	0.01768 (0.00163)	< 0.001	-0.00565 (0.97618)	0.02139 (0.00728)	0.834
Triglycerides to total lipids ratio in large HDL	%	0.02822 (0.97839)	-0.05229 (0.00165)	< 0.001	0.02773 (0.97745)	-0.03542 (0.00736)	< 0.001
Phospholipids to total lipids ratio in medium HDL	%	0.0246 (0.99779)	-0.05677 (0.00169)	< 0.001	0.03381 (0.97432)	-0.03352 (0.00712)	< 0.001
Cholesterol to total lipids ratio in medium HDL	%	-0.02578 (0.97861)	0.05719 (0.00168)	< 0.001	-0.03319 (0.97293)	0.03443 (0.0073)	< 0.001
Cholesteryl esters to total lipids ratio in medium HDL	%	-0.02375 (0.9784)	0.05836 (0.00172)	< 0.001	-0.02929 (0.97625)	0.03531 (0.00757)	< 0.001
Free cholesterol to total lipids ratio in medium HDL	%	-0.02119 (0.97879)	0.02795 (0.00154)	< 0.001	-0.03223 (0.98503)	0.01645 (0.00659)	1
Triglycerides to total lipids ratio in medium HDL	%	0.03855 (0.96507)	-0.05224 (0.00166)	< 0.001	0.04317 (0.96487)	-0.03275 (0.0073)	0.002
Phospholipids to total lipids ratio in small HDL	%	-0.00873 (0.98455)	-0.03106 (0.00174)	< 0.001	-0.01947 (0.99938)	-0.0301 (0.00771)	0.024
Cholesterol to total lipids ratio in small HDL	%	-0.01451 (0.97639)	0.05834 (0.00176)	< 0.001	-0.01187 (0.98307)	0.04123 (0.00772)	< 0.001
Cholesteryl esters to total lipids ratio in small HDL	%	-0.00706 (0.97818)	0.04732 (0.00178)	< 0.001	-0.00132 (0.98344)	0.02997 (0.00774)	0.027
Free cholesterol to total lipids ratio in small HDL	%	-0.02393 (0.96932)	0.03872 (0.00163)	< 0.001	-0.03144 (0.96814)	0.03642 (0.00672)	< 0.001
Triglycerides to total lipids ratio in small HDL	%	0.03863 (0.96513)	-0.04994 (0.00164)	< 0.001	0.04373 (0.96482)	-0.02864 (0.00716)	0.016
Total lipids
Total lipids in lipoprotein particles	mmol/L	0.02064 (0.98395)	-0.03778 (0.00168)	< 0.001	0.01746 (0.99672)	-0.0315 (0.00739)	0.005
Total lipids in VLDL	mmol/L	0.05461 (0.95832)	-0.05178 (0.00166)	< 0.001	0.05819 (0.95982)	-0.03528 (0.00745)	< 0.001
Total lipids in LDL	mmol/L	0.01735 (0.98716)	-0.01729 (0.00168)	< 0.001	0.02066 (0.99904)	-0.01453 (0.00745)	1
Total lipids in HDL	mmol/L	-0.02442 (0.97697)	-0.00471 (0.00159)	0.749	-0.03704 (0.98578)	-0.01823 (0.00683)	1
Triglycerides
Total triglycerides	mmol/L	0.04633 (0.96977)	-0.06248 (0.00168)	< 0.001	0.0467 (0.96954)	-0.04543 (0.00752)	< 0.001
Triglycerides in VLDL	mmol/L	0.05144 (0.96679)	-0.05834 (0.00166)	< 0.001	0.05193 (0.96614)	-0.04084 (0.00743)	< 0.001
Triglycerides in LDL	mmol/L	0.00848 (0.98921)	-0.0732 (0.00177)	< 0.001	0.00768 (0.99726)	-0.05917 (0.00789)	< 0.001
Triglycerides in HDL	mmol/L	0.01968 (0.97893)	-0.0636 (0.00176)	< 0.001	0.01665 (0.98151)	-0.05161 (0.00773)	< 0.001

## Sheet: Supplementary Table 9
Supplementary Table 9. Associations of the 113 metabolites comprised the metabolomic signature with healthy lifestyle components, healthy lifestyle scores, and the risk of schizophrenia. (Figure 2 source data)
			Healthy diet		Regular physical activity		No smoking		Moderate alcohol consumption		Frequent social contact		Adequate sleep duration		Less sedentary behavior		Healthy lifestyle score		Schizophrenia risk
Metabolic biomarkers	Unit	Coefficients	Beta(SE) †	P value *	Beta(SE) †	P value *	Beta(SE) †	P value *	Beta(SE) †	P value *	Beta(SE) †	P value *	Beta(SE) †	P value *	Beta(SE) †	P value *	Beta(SE) †	P value *	Beta(SE) †	P value *
Amino acids
Alanine	mmol/L	-0.00938737	-0.00709 (0.00483)	1	-0.01014 (0.00605)	1	0.05424 (0.00482)	< 0.001	0.0145 (0.00478)	0.272	-0.00697 (0.00696)	1	-0.00428 (0.00512)	1	-0.00925 (0.00553)	1	0.00577 (0.0018)	0.154	-0.06558 (0.05184)	1
Glutamine	mmol/L	-0.0241374	0.05824 (0.00484)	< 0.001	0.0528 (0.00606)	< 0.001	0.03625 (0.00483)	< 0.001	0.04862 (0.00479)	< 0.001	0.00861 (0.00697)	1	0.00085 (0.00513)	1	0.03886 (0.00554)	< 0.001	0.02956 (0.0018)	< 0.001	0.00606 (0.0509)	1
Glycine	mmol/L	0.0245399	0.03937 (0.00451)	< 0.001	0.04422 (0.00565)	< 0.001	0.03446 (0.0045)	< 0.001	0.04623 (0.00446)	< 0.001	-0.00373 (0.0065)	1	-0.01001 (0.00478)	1	0.04114 (0.00516)	< 0.001	0.02366 (0.00168)	< 0.001	0.06656 (0.05489)	1
Histidine	mmol/L	0.00074172	0.00881 (0.00485)	1	0.02735 (0.00607)	< 0.001	0.01796 (0.00484)	0.023	0.01774 (0.00479)	0.024	0.02524 (0.00698)	0.034	0.01243 (0.00514)	1	0.03028 (0.00554)	< 0.001	0.01513 (0.00181)	< 0.001	-0.04674 (0.05374)	1
Total concentration of branched-chain amino acids (leucine + isoleucine + valine)	mmol/L	-0.0287097	-0.0374 (0.00469)	< 0.001	-0.03318 (0.00587)	< 0.001	0.02042 (0.00468)	0.001	0.01911 (0.00464)	0.004	0.03976 (0.00676)	< 0.001	0.00461 (0.00498)	1	-0.008 (0.00537)	1	-0.00019 (0.00175)	1	-0.03754 (0.05347)	1
Isoleucine	mmol/L	-0.017814	-0.03669 (0.00482)	< 0.001	-0.04166 (0.00603)	< 0.001	0.02271 (0.00481)	< 0.001	0.02757 (0.00476)	< 0.001	0.02211 (0.00694)	0.162	-0.00265 (0.00511)	1	-0.00797 (0.00551)	1	-0.0014 (0.0018)	1	0.03368 (0.04999)	1
Valine	mmol/L	0.0344871	-0.01798 (0.00469)	0.014	-0.04258 (0.00586)	< 0.001	0.02311 (0.00468)	< 0.001	0.01719 (0.00464)	0.024	0.03578 (0.00675)	< 0.001	0.00773 (0.00497)	1	-0.01209 (0.00536)	1	0.00146 (0.00175)	1	-0.05439 (0.05368)	1
Phenylalanine	mmol/L	-0.0462939	-0.03702 (0.00475)	< 0.001	-0.04073 (0.00595)	< 0.001	0.00927 (0.00474)	1	-0.01572 (0.0047)	0.094	0.00417 (0.00684)	1	-0.00979 (0.00504)	1	0.00425 (0.00544)	1	-0.01018 (0.00177)	< 0.001	0.06177 (0.0492)	1
Tyrosine	mmol/L	0.105073	-0.02089 (0.00485)	0.002	-0.04142 (0.00607)	< 0.001	-0.00922 (0.00484)	1	-0.07362 (0.0048)	< 0.001	0.0228 (0.00699)	0.125	-0.00099 (0.00515)	1	0.01287 (0.00555)	1	-0.01555 (0.00181)	< 0.001	0.08429 (0.04933)	1
Apolipoproteins
Ratio of apolipoprotein B to apolipoprotein A1	ratio	-0.27701	-0.0164 (0.00449)	0.029	-0.10906 (0.00561)	< 0.001	0.03122 (0.00448)	< 0.001	0.11382 (0.00443)	< 0.001	-0.07002 (0.00646)	< 0.001	-0.02264 (0.00476)	< 0.001	-0.0899 (0.00513)	< 0.001	-0.00847 (0.00167)	< 0.001	0.12502 (0.05425)	1
Cholesterol
Total cholesterol minus HDL-C	mmol/L	0.0643785	-0.03403 (0.0044)	< 0.001	-0.01032 (0.00551)	1	-0.01092 (0.00439)	1	-0.0174 (0.00436)	0.007	-0.0043 (0.00634)	1	-0.01576 (0.00467)	0.084	-0.04103 (0.00504)	< 0.001	-0.01624 (0.00164)	< 0.001	-0.02283 (0.05592)	1
Rem nt cholesterol (non-HDL, non-LDL -cholesterol)	mmol/L	1.04e-05	-0.04066 (0.00436)	< 0.001	-0.02764 (0.00545)	< 0.001	-0.01284 (0.00435)	0.356	-0.0199 (0.00431)	< 0.001	-0.01463 (0.00627)	1	-0.0159 (0.00462)	0.065	-0.05073 (0.00498)	< 0.001	-0.02106 (0.00162)	< 0.001	0.01514 (0.05671)	1
Fatty acids
Total fatty acids	mmol/L	0.0634989	-0.08242 (0.00468)	< 0.001	-0.05655 (0.00587)	< 0.001	-0.09794 (0.00467)	< 0.001	-0.11766 (0.00463)	< 0.001	-0.014 (0.00675)	1	-0.03702 (0.00497)	< 0.001	-0.0845 (0.00536)	< 0.001	-0.06136 (0.00174)	< 0.001	0.05682 (0.05189)	1
Omega-6 fatty acids	mmol/L	0.0238505	-0.04557 (0.00456)	< 0.001	0.0175 (0.00571)	0.247	-0.02277 (0.00455)	< 0.001	-0.04602 (0.00451)	< 0.001	0.01185 (0.00657)	1	-0.0142 (0.00484)	0.378	-0.03317 (0.00522)	< 0.001	-0.01898 (0.0017)	< 0.001	-0.05829 (0.05414)	1
Linoleic acid	mmol/L	0.2245	-0.03993 (0.00452)	< 0.001	0.02357 (0.00566)	0.003	0.0041 (0.00451)	1	0.00166 (0.00447)	1	0.00023 (0.00651)	1	-0.00738 (0.00479)	1	-0.01418 (0.00517)	0.687	-0.00506 (0.00168)	0.304	-0.05274 (0.05445)	1
Docosahexaenoic acid	mmol/L	0.474989	0.33512 (0.0046)	< 0.001	0.10393 (0.00584)	< 0.001	0.02575 (0.00466)	< 0.001	-0.03623 (0.00462)	< 0.001	0.06854 (0.00672)	< 0.001	0.05001 (0.00495)	< 0.001	0.07146 (0.00534)	< 0.001	0.07263 (0.00173)	< 0.001	-0.09803 (0.05541)	1
Ratio of omega-3 fatty acids to total fatty acids	%	0.30662	0.37323 (0.00458)	< 0.001	0.09236 (0.00583)	< 0.001	0.06139 (0.00465)	< 0.001	0.01927 (0.00461)	0.003	0.08039 (0.00671)	< 0.001	0.06577 (0.00494)	< 0.001	0.07592 (0.00533)	< 0.001	0.09298 (0.00172)	< 0.001	-0.1244 (0.05343)	1
Ratio of omega-6 fatty acids to total fatty acids	%	-0.158675	0.09253 (0.00454)	< 0.001	0.13788 (0.00568)	< 0.001	0.15803 (0.00452)	< 0.001	0.16102 (0.00448)	< 0.001	0.04581 (0.00655)	< 0.001	0.05112 (0.00482)	< 0.001	0.11616 (0.0052)	< 0.001	0.09177 (0.00168)	< 0.001	-0.1855 (0.04885)	0.017
Ratio of saturated fatty acids to total fatty acids	%	-0.0354689	-0.19778 (0.00476)	< 0.001	-0.08817 (0.00599)	< 0.001	-0.16174 (0.00476)	< 0.001	-0.21141 (0.00471)	< 0.001	-0.00486 (0.0069)	1	-0.03711 (0.00508)	< 0.001	-0.05345 (0.00548)	< 0.001	-0.09853 (0.00177)	< 0.001	0.13246 (0.05012)	0.929
Ratio of linoleic acid to total fatty acids	%	-0.121585	0.06526 (0.00438)	< 0.001	0.12914 (0.00548)	< 0.001	0.1633 (0.00435)	< 0.001	0.1903 (0.00431)	< 0.001	0.02388 (0.00631)	0.017	0.04708 (0.00465)	< 0.001	0.11316 (0.00501)	< 0.001	0.08981 (0.00162)	< 0.001	-0.18284 (0.05242)	0.055
Ratio of docosahexaenoic acid to total fatty acids	%	0.194724	0.38934 (0.0045)	< 0.001	0.14472 (0.00574)	< 0.001	0.08466 (0.00458)	< 0.001	0.0357 (0.00455)	< 0.001	0.0882 (0.00662)	< 0.001	0.07747 (0.00487)	< 0.001	0.12478 (0.00525)	< 0.001	0.11261 (0.00169)	< 0.001	-0.15842 (0.05377)	0.363
Ratio of polyunsaturated fatty acids to monounsaturated fatty acids	ratio	-0.0893668	0.23201 (0.00434)	< 0.001	0.1732 (0.00546)	< 0.001	0.15364 (0.00435)	< 0.001	0.10673 (0.00432)	< 0.001	0.08171 (0.00629)	< 0.001	0.07286 (0.00463)	< 0.001	0.15872 (0.00499)	< 0.001	0.11559 (0.00161)	< 0.001	-0.23203 (0.05445)	0.002
Fluid balance
Creatinine	mmol/L	0.0842028	-0.0877 (0.00396)	< 0.001	-0.01988 (0.00496)	0.007	0.02886 (0.00395)	< 0.001	0.03132 (0.00392)	< 0.001	-0.00069 (0.00571)	1	-0.01138 (0.0042)	0.764	-0.05625 (0.00453)	< 0.001	-0.01291 (0.00148)	< 0.001	0.06551 (0.04061)	1
Albumin	g/l	-0.0468249	0.07443 (0.00481)	< 0.001	0.09779 (0.00601)	< 0.001	0.03338 (0.0048)	< 0.001	-0.0079 (0.00476)	1	0.0424 (0.00692)	< 0.001	0.03603 (0.0051)	< 0.001	0.05404 (0.0055)	< 0.001	0.0356 (0.00179)	< 0.001	-0.17062 (0.04906)	0.057
Glycolysis related metabolites
Glucose-lactate	mmol/L	0.109738	-0.01865 (0.0044)	0.003	-0.04577 (0.00551)	< 0.001	-0.00241 (0.00439)	1	-0.05077 (0.00435)	< 0.001	-0.03653 (0.00633)	< 0.001	-0.02808 (0.00467)	< 0.001	-0.05122 (0.00503)	< 0.001	-0.02556 (0.00164)	< 0.001	0.08018 (0.04979)	1
Glucose	mmol/L	0.0528627	0.0132 (0.00452)	0.398	-0.01749 (0.00566)	0.227	0.01529 (0.00451)	0.08	-0.05373 (0.00447)	< 0.001	0.00559 (0.00651)	1	-0.01877 (0.0048)	0.01	-0.03172 (0.00518)	< 0.001	-0.01053 (0.00169)	< 0.001	0.08186 (0.05038)	1
Lactate	mmol/L	-0.097055	-0.06631 (0.00493)	< 0.001	-0.05621 (0.00618)	< 0.001	-0.03504 (0.00493)	< 0.001	0.00257 (0.00488)	1	-0.0842 (0.00711)	< 0.001	-0.01671 (0.00523)	0.16	-0.04724 (0.00565)	< 0.001	-0.03146 (0.00184)	< 0.001	-0.00984 (0.0503)	1
Pyruvate	mmol/L	-0.00388647	-0.04172 (0.00478)	< 0.001	-0.03711 (0.00598)	< 0.001	-0.03162 (0.00477)	< 0.001	-0.01518 (0.00473)	0.149	-0.05956 (0.00688)	< 0.001	-0.01561 (0.00507)	0.233	-0.02242 (0.00547)	0.005	-0.02397 (0.00178)	< 0.001	0.06872 (0.05023)	1
Citrate	mmol/L	0.00782488	0.00817 (0.0048)	1	0.0744 (0.006)	< 0.001	0.1377 (0.00478)	< 0.001	0.06107 (0.00475)	< 0.001	-0.05148 (0.00691)	< 0.001	-0.00029 (0.00509)	1	-0.00642 (0.00549)	1	0.03147 (0.00179)	< 0.001	0.02555 (0.05108)	1
Inflammation
Glycoprotein acetyls	mmol/L	-0.161632	-0.10601 (0.00461)	< 0.001	-0.18407 (0.00576)	< 0.001	-0.10429 (0.0046)	< 0.001	-0.05906 (0.00457)	< 0.001	-0.0919 (0.00665)	< 0.001	-0.07331 (0.00489)	< 0.001	-0.1857 (0.00526)	< 0.001	-0.08897 (0.00171)	< 0.001	0.21781 (0.05164)	0.003
Ketone bodies
3-Hydroxybutyrate	mmol/L	-0.022902	-0.01539 (0.00489)	0.186	-0.00137 (0.00612)	1	-0.07017 (0.00488)	< 0.001	-0.08953 (0.00483)	< 0.001	-0.05202 (0.00704)	< 0.001	-0.01737 (0.00519)	0.092	-0.05666 (0.00559)	< 0.001	-0.03643 (0.00182)	< 0.001	0.01959 (0.04986)	1
Acetate	mmol/L	0.0407312	0.02011 (0.00203)	< 0.001	0.0174 (0.00254)	< 0.001	0.00627 (0.00203)	0.224	0.0031 (0.00201)	1	0.00802 (0.00293)	0.691	0.00576 (0.00216)	0.854	0.01319 (0.00233)	< 0.001	0.00831 (0.00076)	< 0.001	0.08011 (0.07942)	1
Acetone	mmol/L	-0.0213068	-0.00064 (0.00474)	1	0.03261 (0.00593)	< 0.001	-0.07032 (0.00473)	< 0.001	-0.07906 (0.00469)	< 0.001	-0.03505 (0.00683)	< 0.001	-0.01126 (0.00503)	1	0.00469 (0.00542)	1	-0.02149 (0.00177)	< 0.001	0.02344 (0.0492)	1
Lipoprotein particle concentrations
Total concentration of lipoprotein particles	mmol/L	-0.147942	-0.03793 (0.00451)	< 0.001	0.10379 (0.00564)	< 0.001	-0.07798 (0.00449)	< 0.001	-0.18909 (0.00444)	< 0.001	0.06919 (0.00649)	< 0.001	-0.00743 (0.00478)	1	0.03003 (0.00516)	< 0.001	-0.0269 (0.00168)	< 0.001	-0.17531 (0.05685)	0.231
Concentration of HDL particles	mmol/L	-0.00038094	-0.03491 (0.00451)	< 0.001	0.11453 (0.00564)	< 0.001	-0.07996 (0.00449)	< 0.001	-0.19852 (0.00443)	< 0.001	0.07631 (0.00649)	< 0.001	-0.00462 (0.00478)	1	0.04116 (0.00516)	< 0.001	-0.02514 (0.00168)	< 0.001	-0.18969 (0.05723)	0.104
Lipoprotein particle sizes
Average diameter for VLDL particles	nm	0.068462	-0.11569 (0.0042)	< 0.001	-0.11009 (0.00527)	< 0.001	-0.04575 (0.0042)	< 0.001	0.001 (0.00417)	1	-0.03252 (0.00606)	< 0.001	-0.0378 (0.00447)	< 0.001	-0.10012 (0.00481)	< 0.001	-0.04959 (0.00157)	< 0.001	0.03694 (0.05816)	1
Average diameter for LDL particles	nm	-0.00056434	0.07347 (0.00467)	< 0.001	0.06418 (0.00584)	< 0.001	0.00921 (0.00466)	1	0.00132 (0.00462)	1	0.02237 (0.00672)	0.1	0.01724 (0.00495)	0.056	0.04057 (0.00534)	< 0.001	0.02532 (0.00174)	< 0.001	-0.10258 (0.05138)	1
Average diameter for HDL particles	nm	-0.0327658	0.0945 (0.00406)	< 0.001	0.11834 (0.00508)	< 0.001	0.0212 (0.00406)	< 0.001	-0.04264 (0.00402)	< 0.001	0.05314 (0.00585)	< 0.001	0.04534 (0.00431)	< 0.001	0.1157 (0.00464)	< 0.001	0.042 (0.00151)	< 0.001	-0.02148 (0.06213)	1
Lipoprotein subclasses
Cholesteryl esters in chylomicrons and extremely large VLDL	mmol/L	-0.00739703	-0.12031 (0.00454)	< 0.001	-0.12622 (0.00569)	< 0.001	-0.05993 (0.00454)	< 0.001	-0.04683 (0.0045)	< 0.001	-0.0504 (0.00656)	< 0.001	-0.04863 (0.00483)	< 0.001	-0.12733 (0.0052)	< 0.001	-0.06586 (0.00169)	< 0.001	0.15317 (0.05003)	0.249
Free cholesterol in chylomicrons and extremely large VLDL	mmol/L	0.244358	-0.11432 (0.00457)	< 0.001	-0.12597 (0.00572)	< 0.001	-0.07457 (0.00456)	< 0.001	-0.06167 (0.00452)	< 0.001	-0.05099 (0.00658)	< 0.001	-0.04529 (0.00485)	< 0.001	-0.11509 (0.00523)	< 0.001	-0.06749 (0.0017)	< 0.001	0.14343 (0.04894)	0.382
Triglycerides in chylomicrons and extremely large VLDL	mmol/L	-0.0100204	-0.12546 (0.00458)	< 0.001	-0.13198 (0.00574)	< 0.001	-0.07752 (0.00458)	< 0.001	-0.06019 (0.00454)	< 0.001	-0.04759 (0.00661)	< 0.001	-0.04448 (0.00487)	< 0.001	-0.10403 (0.00525)	< 0.001	-0.06827 (0.0017)	< 0.001	0.14296 (0.04891)	0.392
Total lipids in very large VLDL	mmol/L	-0.0652873	-0.11264 (0.00447)	< 0.001	-0.12642 (0.00559)	< 0.001	-0.06809 (0.00446)	< 0.001	-0.03162 (0.00443)	< 0.001	-0.04752 (0.00644)	< 0.001	-0.04312 (0.00474)	< 0.001	-0.11292 (0.00511)	< 0.001	-0.06139 (0.00166)	< 0.001	0.12823 (0.05261)	1
Phospholipids in very large VLDL	mmol/L	-0.0284022	-0.1075 (0.0045)	< 0.001	-0.12809 (0.00564)	< 0.001	-0.0639 (0.0045)	< 0.001	-0.02834 (0.00446)	< 0.001	-0.05272 (0.00649)	< 0.001	-0.04352 (0.00478)	< 0.001	-0.11603 (0.00515)	< 0.001	-0.0605 (0.00168)	< 0.001	0.13738 (0.05122)	0.826
Triglycerides in very large VLDL	mmol/L	0.0536136	-0.11495 (0.00449)	< 0.001	-0.1253 (0.00562)	< 0.001	-0.07833 (0.00448)	< 0.001	-0.04421 (0.00445)	< 0.001	-0.04412 (0.00648)	< 0.001	-0.04342 (0.00477)	< 0.001	-0.10615 (0.00514)	< 0.001	-0.06392 (0.00167)	< 0.001	0.12721 (0.05131)	1
Total lipids in large VLDL	mmol/L	-0.0146828	-0.09896 (0.00447)	< 0.001	-0.11288 (0.0056)	< 0.001	-0.05549 (0.00446)	< 0.001	-0.01033 (0.00443)	1	-0.04158 (0.00645)	< 0.001	-0.03777 (0.00475)	< 0.001	-0.10618 (0.00511)	< 0.001	-0.05173 (0.00166)	< 0.001	0.09376 (0.05391)	1
Cholesteryl esters in large VLDL	mmol/L	-0.177883	-0.06771 (0.00453)	< 0.001	-0.09435 (0.00566)	< 0.001	-0.02316 (0.00452)	< 0.001	0.01971 (0.00448)	0.001	-0.04635 (0.00652)	< 0.001	-0.03037 (0.0048)	< 0.001	-0.10612 (0.00517)	< 0.001	-0.03636 (0.00169)	< 0.001	0.08664 (0.05397)	1
Triglycerides in large VLDL	mmol/L	0.0370366	-0.09908 (0.00452)	< 0.001	-0.10768 (0.00565)	< 0.001	-0.06173 (0.00451)	< 0.001	-0.01858 (0.00447)	0.004	-0.03385 (0.00651)	< 0.001	-0.03675 (0.00479)	< 0.001	-0.0958 (0.00517)	< 0.001	-0.05158 (0.00168)	< 0.001	0.08126 (0.05271)	1
Cholesterol in medium VLDL	mmol/L	-0.2242	-0.0109 (0.00442)	1	-0.01963 (0.00553)	0.044	0.02295 (0.00441)	< 0.001	0.03647 (0.00437)	< 0.001	-0.01809 (0.00636)	0.504	-0.00929 (0.00468)	1	-0.04809 (0.00505)	< 0.001	-0.00234 (0.00165)	1	-0.00776 (0.05674)	1
Cholesteryl esters in medium VLDL	mmol/L	0.0737136	0.00804 (0.00436)	1	0.00475 (0.00546)	1	0.04135 (0.00435)	< 0.001	0.04616 (0.00432)	< 0.001	-0.01006 (0.00628)	1	-0.00085 (0.00463)	1	-0.02703 (0.00499)	< 0.001	0.01022 (0.00163)	< 0.001	-0.04034 (0.0578)	1
Total lipids in small VLDL	mmol/L	0.0588805	-0.0538 (0.00459)	< 0.001	-0.08991 (0.00575)	< 0.001	-0.0429 (0.00458)	< 0.001	-0.00582 (0.00454)	1	-0.04481 (0.00661)	< 0.001	-0.03128 (0.00487)	< 0.001	-0.10079 (0.00525)	< 0.001	-0.03985 (0.00171)	< 0.001	0.1029 (0.05297)	1
Triglycerides in small VLDL	mmol/L	-0.180903	-0.06322 (0.0046)	< 0.001	-0.10197 (0.00576)	< 0.001	-0.07063 (0.00459)	< 0.001	-0.02977 (0.00455)	< 0.001	-0.04233 (0.00663)	< 0.001	-0.03346 (0.00488)	< 0.001	-0.09846 (0.00526)	< 0.001	-0.04936 (0.00171)	< 0.001	0.1273 (0.05108)	1
Free cholesterol in IDL	mmol/L	0.0172206	0.01244 (0.00425)	0.385	0.03299 (0.00532)	< 0.001	0.01417 (0.00424)	0.093	-0.01849 (0.0042)	0.001	0.01027 (0.00612)	1	0.00221 (0.0045)	1	-0.00167 (0.00486)	1	0.00479 (0.00158)	0.28	-0.04811 (0.05903)	1
Triglycerides in large LDL	mmol/L	0.0305847	-0.07182 (0.00477)	< 0.001	-0.10683 (0.00597)	< 0.001	-0.12532 (0.00476)	< 0.001	-0.11065 (0.00472)	< 0.001	-0.06138 (0.00688)	< 0.001	-0.0471 (0.00506)	< 0.001	-0.1021 (0.00546)	< 0.001	-0.07347 (0.00177)	< 0.001	0.18014 (0.04594)	0.01
Phospholipids in medium LDL	mmol/L	0.0254385	-0.05139 (0.00462)	< 0.001	-0.03248 (0.00578)	< 0.001	-0.02741 (0.00461)	< 0.001	-0.01457 (0.00457)	0.162	-0.01539 (0.00665)	1	-0.02998 (0.0049)	< 0.001	-0.06438 (0.00529)	< 0.001	-0.0275 (0.00172)	< 0.001	-0.0125 (0.05413)	1
Free cholesterol in medium LDL	mmol/L	0.0502592	-0.01601 (0.00457)	0.052	0.01279 (0.00572)	1	0.00559 (0.00456)	1	0.00679 (0.00452)	1	0.00532 (0.00658)	1	-0.01403 (0.00485)	0.431	-0.02802 (0.00523)	< 0.001	-0.0037 (0.0017)	1	-0.06922 (0.05505)	1
Triglycerides in medium LDL	mmol/L	0.022281	-0.08106 (0.00474)	< 0.001	-0.11605 (0.00593)	< 0.001	-0.11291 (0.00472)	< 0.001	-0.08773 (0.00469)	< 0.001	-0.06233 (0.00683)	< 0.001	-0.04962 (0.00503)	< 0.001	-0.11024 (0.00542)	< 0.001	-0.07182 (0.00176)	< 0.001	0.17652 (0.0454)	0.011
Concentration of small LDL particles	mmol/L	0.0282983	-0.03623 (0.00454)	< 0.001	-0.05743 (0.00569)	< 0.001	-0.00573 (0.00453)	1	0.02353 (0.0045)	< 0.001	-0.03474 (0.00654)	< 0.001	-0.02341 (0.00482)	< 0.001	-0.06979 (0.0052)	< 0.001	-0.02023 (0.00169)	< 0.001	0.06714 (0.05393)	1
Phospholipids in very large HDL	mmol/L	0.0008266	0.10359 (0.00404)	< 0.001	0.08911 (0.00506)	< 0.001	0.0291 (0.00404)	< 0.001	-0.00817 (0.004)	1	0.02962 (0.00583)	< 0.001	0.04165 (0.00429)	< 0.001	0.10449 (0.00462)	< 0.001	0.04345 (0.00151)	< 0.001	0.01992 (0.06225)	1
Cholesteryl esters in very large HDL	mmol/L	0.0312385	0.10871 (0.00397)	< 0.001	0.10352 (0.00497)	< 0.001	0.03511 (0.00397)	< 0.001	-0.00371 (0.00393)	1	0.03721 (0.00573)	< 0.001	0.04037 (0.00422)	< 0.001	0.10705 (0.00454)	< 0.001	0.04753 (0.00148)	< 0.001	-0.02584 (0.06453)	1
Free cholesterol in very large HDL	mmol/L	0.115829	0.09811 (0.00411)	< 0.001	0.0574 (0.00516)	< 0.001	0.04112 (0.00411)	< 0.001	0.03008 (0.00408)	< 0.001	0.0076 (0.00593)	1	0.0366 (0.00437)	< 0.001	0.08704 (0.00471)	< 0.001	0.04303 (0.00153)	< 0.001	0.07936 (0.05958)	1
Triglycerides in large HDL	mmol/L	-0.0246089	-0.03563 (0.00471)	< 0.001	0.00341 (0.0059)	1	-0.05747 (0.0047)	< 0.001	-0.10537 (0.00465)	< 0.001	-0.00227 (0.00678)	1	0.0039 (0.005)	1	-0.00014 (0.00539)	1	-0.02733 (0.00176)	< 0.001	0.11318 (0.04924)	1
Concentration of medium HDL particles	mmol/L	0.132662	-0.01983 (0.00441)	< 0.001	0.12055 (0.00551)	< 0.001	-0.07855 (0.0044)	< 0.001	-0.20435 (0.00433)	< 0.001	0.07832 (0.00635)	< 0.001	0.00496 (0.00468)	1	0.0611 (0.00504)	< 0.001	-0.0197 (0.00164)	< 0.001	-0.17364 (0.05886)	0.359
Phospholipids in medium HDL	mmol/L	0.00549817	-0.04386 (0.00453)	< 0.001	0.09776 (0.00567)	< 0.001	-0.10378 (0.00452)	< 0.001	-0.22934 (0.00445)	< 0.001	0.07347 (0.00652)	< 0.001	-0.00236 (0.00481)	1	0.044 (0.00518)	< 0.001	-0.03518 (0.00169)	< 0.001	-0.14685 (0.05589)	0.972
Triglycerides in medium HDL	mmol/L	-0.0649741	-0.11263 (0.00473)	< 0.001	-0.06432 (0.00593)	< 0.001	-0.10357 (0.00473)	< 0.001	-0.13878 (0.00468)	< 0.001	-0.02037 (0.00683)	0.322	-0.02894 (0.00503)	< 0.001	-0.07259 (0.00542)	< 0.001	-0.0682 (0.00176)	< 0.001	0.09762 (0.04967)	1
Concentration of small HDL particles	mmol/L	0.0157929	-0.10378 (0.00482)	< 0.001	0.04804 (0.00604)	< 0.001	-0.09807 (0.00481)	< 0.001	-0.18363 (0.00475)	< 0.001	0.05072 (0.00695)	< 0.001	-0.03566 (0.00512)	< 0.001	-0.03615 (0.00552)	< 0.001	-0.05479 (0.00179)	< 0.001	-0.17084 (0.05285)	0.139
Cholesteryl esters in small HDL	mmol/L	6.3e-05	-0.09055 (0.00483)	< 0.001	0.06884 (0.00605)	< 0.001	-0.08153 (0.00482)	< 0.001	-0.17053 (0.00477)	< 0.001	0.06294 (0.00696)	< 0.001	-0.03048 (0.00513)	< 0.001	-0.02034 (0.00553)	0.027	-0.0438 (0.0018)	< 0.001	-0.21405 (0.05194)	0.004
Other lipids
Ratio of triglycerides to phosphoglycerides	ratio	-0.233441	-0.09862 (0.00427)	< 0.001	-0.15156 (0.00534)	< 0.001	-0.05182 (0.00427)	< 0.001	0.02068 (0.00423)	< 0.001	-0.06532 (0.00616)	< 0.001	-0.0385 (0.00453)	< 0.001	-0.11398 (0.00489)	< 0.001	-0.05271 (0.00159)	< 0.001	0.17301 (0.05615)	0.233
Total cholines	mmol/L	-0.114002	-0.03186 (0.00444)	< 0.001	0.0582 (0.00556)	< 0.001	-0.07504 (0.00443)	< 0.001	-0.15409 (0.00438)	< 0.001	0.04019 (0.00639)	< 0.001	-0.00796 (0.00471)	1	0.00703 (0.00508)	1	-0.02917 (0.00165)	< 0.001	-0.0666 (0.05544)	1
Phosphatidylcholines	mmol/L	0.197826	-0.02956 (0.00445)	< 0.001	0.06691 (0.00557)	< 0.001	-0.08307 (0.00444)	< 0.001	-0.16175 (0.00439)	< 0.001	0.04708 (0.00641)	< 0.001	-0.0028 (0.00472)	1	0.02206 (0.00509)	0.002	-0.02759 (0.00166)	< 0.001	-0.07728 (0.05531)	1
Sphingomyelins	mmol/L	0.0263485	-0.00227 (0.00431)	1	0.0414 (0.0054)	< 0.001	-0.0474 (0.0043)	< 0.001	-0.10362 (0.00426)	< 0.001	0.02447 (0.00621)	0.009	-0.00919 (0.00457)	1	-0.00644 (0.00493)	1	-0.01816 (0.00161)	< 0.001	-0.03929 (0.05781)	1
Phospholipids
Phospholipids in VLDL	mmol/L	0.0192071	-0.08339 (0.00453)	< 0.001	-0.10707 (0.00567)	< 0.001	-0.04963 (0.00452)	< 0.001	-0.01702 (0.00448)	0.017	-0.04928 (0.00652)	< 0.001	-0.03642 (0.0048)	< 0.001	-0.1084 (0.00518)	< 0.001	-0.04976 (0.00169)	< 0.001	0.11597 (0.05335)	1
Relative lipoprotein lipid concentrations
Phospholipids to total lipids ratio in chylomicrons and extremely large VLDL	%	0.0158381	-0.03622 (0.00471)	< 0.001	-0.04115 (0.0059)	< 0.001	-0.01722 (0.0047)	0.028	0.01123 (0.00466)	1	-0.03232 (0.00679)	< 0.001	-0.00365 (0.005)	1	-0.05327 (0.00539)	< 0.001	-0.01777 (0.00176)	< 0.001	0.07564 (0.06027)	1
Cholesterol to total lipids ratio in chylomicrons and extremely large VLDL	%	-0.073238	0.0572 (0.00491)	< 0.001	0.07002 (0.00614)	< 0.001	0.03078 (0.0049)	< 0.001	0.02345 (0.00486)	< 0.001	0.01384 (0.00707)	1	0.01443 (0.00521)	0.629	0.02353 (0.00562)	0.003	0.02701 (0.00183)	< 0.001	-0.04175 (0.05102)	1
Free cholesterol to total lipids ratio in chylomicrons and extremely large VLDL	%	0.00806868	0.0919 (0.00487)	< 0.001	0.08889 (0.0061)	< 0.001	0.01861 (0.00487)	0.015	0.00655 (0.00482)	1	0.01865 (0.00702)	0.895	0.02716 (0.00517)	< 0.001	0.05181 (0.00558)	< 0.001	0.03431 (0.00182)	< 0.001	-0.05039 (0.05077)	1
Triglycerides to total lipids ratio in chylomicrons and extremely large VLDL	%	0.108763	-0.03655 (0.00503)	< 0.001	-0.04799 (0.00629)	< 0.001	0.00066 (0.00502)	1	0.0055 (0.00497)	1	-0.0027 (0.00724)	1	-0.00619 (0.00533)	1	-0.0217 (0.00575)	0.018	-0.01172 (0.00187)	< 0.001	-0.00128 (0.04765)	1
Phospholipids to total lipids ratio in very large VLDL	%	0.00515977	-0.03635 (0.0045)	< 0.001	-0.04871 (0.00563)	< 0.001	0.01646 (0.00449)	0.028	0.04412 (0.00445)	< 0.001	-0.03258 (0.00647)	< 0.001	-0.0015 (0.00477)	1	-0.04795 (0.00514)	< 0.001	-0.00827 (0.00168)	< 0.001	0.00317 (0.05467)	1
Cholesteryl esters to total lipids ratio in very large VLDL	%	-0.0189965	0.09884 (0.00417)	< 0.001	0.0901 (0.00522)	< 0.001	0.08174 (0.00416)	< 0.001	0.05864 (0.00413)	< 0.001	0.02429 (0.00601)	0.006	0.0235 (0.00443)	< 0.001	0.05267 (0.00478)	< 0.001	0.05161 (0.00155)	< 0.001	-0.13385 (0.05924)	1
Triglycerides to total lipids ratio in very large VLDL	%	0.0160085	-0.07232 (0.00355)	< 0.001	-0.04129 (0.00444)	< 0.001	-0.05171 (0.00354)	< 0.001	-0.03643 (0.00351)	< 0.001	0.00398 (0.00511)	1	-0.01402 (0.00377)	0.022	-0.02257 (0.00406)	< 0.001	-0.02998 (0.00132)	< 0.001	0.08435 (0.07662)	1
Phospholipids to total lipids ratio in large VLDL	%	-0.0347002	-0.07278 (0.00364)	< 0.001	-0.06093 (0.00456)	< 0.001	-0.01716 (0.00364)	< 0.001	0.01731 (0.0036)	< 0.001	-0.03192 (0.00525)	< 0.001	-0.00928 (0.00386)	1	-0.06175 (0.00417)	< 0.001	-0.02531 (0.00136)	< 0.001	0.03245 (0.07208)	1
Free cholesterol to total lipids ratio in large VLDL	%	-0.0126628	-0.01728 (0.00433)	0.007	-0.05272 (0.00542)	< 0.001	0.00753 (0.00432)	1	0.02655 (0.00428)	< 0.001	-0.05256 (0.00623)	< 0.001	-0.01729 (0.00459)	0.019	-0.0736 (0.00495)	< 0.001	-0.01574 (0.00161)	< 0.001	0.06627 (0.0612)	1
Phospholipids to total lipids ratio in medium VLDL	%	0.00282138	0.04037 (0.00408)	< 0.001	0.03772 (0.00511)	< 0.001	0.04707 (0.00408)	< 0.001	0.02511 (0.00404)	< 0.001	-0.00438 (0.00588)	1	0.0104 (0.00433)	1	0.01858 (0.00467)	0.008	0.02206 (0.00152)	< 0.001	-0.0012 (0.05736)	1
Cholesteryl esters to total lipids ratio in medium VLDL	%	0.103194	0.07533 (0.00418)	< 0.001	0.0856 (0.00524)	< 0.001	0.08083 (0.00418)	< 0.001	0.04566 (0.00414)	< 0.001	0.0282 (0.00603)	< 0.001	0.02619 (0.00444)	< 0.001	0.06125 (0.00479)	< 0.001	0.04747 (0.00156)	< 0.001	-0.07489 (0.05089)	1
Free cholesterol to total lipids ratio in medium VLDL	%	0.144899	0.07869 (0.00418)	< 0.001	0.06427 (0.00524)	< 0.001	0.07194 (0.00417)	< 0.001	0.04277 (0.00414)	< 0.001	0.0112 (0.00603)	1	0.02044 (0.00444)	< 0.001	0.04022 (0.00479)	< 0.001	0.04031 (0.00156)	< 0.001	-0.02305 (0.05632)	1
Free cholesterol to total lipids ratio in small VLDL	%	0.00681397	0.05515 (0.00422)	< 0.001	0.08294 (0.00528)	< 0.001	0.07338 (0.00421)	< 0.001	0.03975 (0.00417)	< 0.001	0.02947 (0.00607)	< 0.001	0.01815 (0.00447)	0.006	0.05797 (0.00482)	< 0.001	0.0413 (0.00157)	< 0.001	-0.13718 (0.05456)	1
Triglycerides to total lipids ratio in small VLDL	%	0.0915628	-0.04485 (0.00437)	< 0.001	-0.05351 (0.00546)	< 0.001	-0.07112 (0.00435)	< 0.001	-0.04196 (0.00432)	< 0.001	-0.00291 (0.00629)	1	-0.00963 (0.00463)	1	-0.02877 (0.005)	< 0.001	-0.03132 (0.00163)	< 0.001	0.09987 (0.05782)	1
Phospholipids to total lipids ratio in very small VLDL	%	-0.0763089	-0.00771 (0.00449)	1	-0.14582 (0.0056)	< 0.001	-0.02759 (0.00448)	< 0.001	0.05898 (0.00444)	< 0.001	-0.09656 (0.00646)	< 0.001	-0.02653 (0.00476)	< 0.001	-0.10089 (0.00513)	< 0.001	-0.02996 (0.00167)	< 0.001	0.22795 (0.05495)	0.004
Cholesteryl esters to total lipids ratio in very small VLDL	%	0.015341	0.04708 (0.00408)	< 0.001	0.11453 (0.0051)	< 0.001	0.08517 (0.00406)	< 0.001	0.02977 (0.00403)	< 0.001	0.05549 (0.00587)	< 0.001	0.03464 (0.00432)	< 0.001	0.08936 (0.00466)	< 0.001	0.05032 (0.00152)	< 0.001	-0.2041 (0.05259)	0.012
Free cholesterol to total lipids ratio in very small VLDL	%	0.0652083	0.06136 (0.0046)	< 0.001	0.03594 (0.00576)	< 0.001	0.09367 (0.00459)	< 0.001	0.09604 (0.00455)	< 0.001	0.00563 (0.00663)	1	0.0147 (0.00488)	0.292	0.00609 (0.00526)	1	0.04128 (0.00171)	< 0.001	-0.06347 (0.0501)	1
Phospholipids to total lipids ratio in IDL	%	0.0182109	0.07142 (0.00481)	< 0.001	-0.05249 (0.00602)	< 0.001	0.0375 (0.0048)	< 0.001	0.09976 (0.00475)	< 0.001	-0.05513 (0.00692)	< 0.001	0.01267 (0.0051)	1	-0.0317 (0.0055)	< 0.001	0.01918 (0.00179)	< 0.001	0.11187 (0.05215)	1
Free cholesterol to total lipids ratio in IDL	%	-0.183753	0.1021 (0.0047)	< 0.001	0.07222 (0.00589)	< 0.001	0.10929 (0.00469)	< 0.001	0.08734 (0.00465)	< 0.001	0.02859 (0.00678)	0.003	0.02455 (0.00499)	< 0.001	0.03005 (0.00539)	< 0.001	0.05642 (0.00175)	< 0.001	-0.07706 (0.04822)	1
Phospholipids to total lipids ratio in large LDL	%	-0.0309856	-0.04008 (0.00487)	< 0.001	-0.01245 (0.0061)	1	0.0504 (0.00486)	< 0.001	0.02292 (0.00482)	< 0.001	-0.00037 (0.00702)	1	0.00164 (0.00517)	1	-0.01546 (0.00558)	0.627	0.00215 (0.00182)	1	-0.03647 (0.0507)	1
Cholesteryl esters to total lipids ratio in large LDL	%	-0.102194	0.02228 (0.00489)	< 0.001	0.03384 (0.00612)	< 0.001	0.01826 (0.00488)	0.021	0.03367 (0.00484)	< 0.001	0.03032 (0.00704)	0.002	0.0055 (0.00518)	1	0.02143 (0.00559)	0.014	0.01842 (0.00182)	< 0.001	-0.01973 (0.01977)	1
Free cholesterol to total lipids ratio in large LDL	%	0.0190454	0.04902 (0.00436)	< 0.001	0.1086 (0.00545)	< 0.001	0.08427 (0.00435)	< 0.001	0.04755 (0.00431)	< 0.001	0.05 (0.00628)	< 0.001	0.03276 (0.00462)	< 0.001	0.08431 (0.00498)	< 0.001	0.05133 (0.00162)	< 0.001	-0.06843 (0.02873)	1
Triglycerides to total lipids ratio in large LDL	%	-0.0268792	-0.05451 (0.00442)	< 0.001	-0.12192 (0.00553)	< 0.001	-0.11826 (0.0044)	< 0.001	-0.0861 (0.00437)	< 0.001	-0.06633 (0.00637)	< 0.001	-0.03298 (0.00469)	< 0.001	-0.07918 (0.00506)	< 0.001	-0.06408 (0.00164)	< 0.001	0.22012 (0.04799)	<0.001
Phospholipids to total lipids ratio in medium LDL	%	-0.00456825	0.04262 (0.00477)	< 0.001	0.01507 (0.00597)	1	0.02195 (0.00476)	< 0.001	0.04545 (0.00472)	< 0.001	-0.00687 (0.00687)	1	-0.00285 (0.00506)	1	0.03851 (0.00546)	< 0.001	0.02006 (0.00178)	< 0.001	-0.0104 (0.05197)	1
Cholesterol to total lipids ratio in medium LDL	%	-0.0308157	0.01136 (0.00499)	1	0.0588 (0.00624)	< 0.001	0.06329 (0.00498)	< 0.001	0.04252 (0.00493)	< 0.001	0.04412 (0.00718)	< 0.001	0.01982 (0.00529)	0.02	0.02395 (0.00571)	0.003	0.02963 (0.00186)	< 0.001	-0.02287 (0.01366)	1
Triglycerides to total lipids ratio in medium LDL	%	-0.00026666	-0.03948 (0.00449)	< 0.001	-0.0999 (0.00562)	< 0.001	-0.10741 (0.00447)	< 0.001	-0.08275 (0.00444)	< 0.001	-0.05564 (0.00647)	< 0.001	-0.02528 (0.00476)	< 0.001	-0.05868 (0.00514)	< 0.001	-0.05419 (0.00167)	< 0.001	0.21317 (0.04776)	<0.001
Phospholipids to total lipids ratio in small LDL	%	-0.00762658	0.1126 (0.0047)	< 0.001	0.02044 (0.00589)	0.059	0.01062 (0.0047)	1	0.07214 (0.00465)	< 0.001	-0.01512 (0.00678)	1	0.02901 (0.00499)	< 0.001	0.08238 (0.00538)	< 0.001	0.04052 (0.00175)	< 0.001	0.04834 (0.0527)	1
Cholesteryl esters to total lipids ratio in small LDL	%	-0.0374952	-0.11468 (0.00489)	< 0.001	-0.03176 (0.00614)	< 0.001	-0.016 (0.00489)	0.121	-0.06623 (0.00485)	< 0.001	0.00691 (0.00706)	1	-0.02523 (0.0052)	< 0.001	-0.08808 (0.00561)	< 0.001	-0.04242 (0.00183)	< 0.001	-0.02781 (0.02589)	1
Free cholesterol to total lipids ratio in small LDL	%	-0.0201137	0.08125 (0.00464)	< 0.001	0.101 (0.00581)	< 0.001	0.08585 (0.00463)	< 0.001	0.08294 (0.00459)	< 0.001	0.05114 (0.00669)	< 0.001	0.03299 (0.00492)	< 0.001	0.08527 (0.00531)	< 0.001	0.06059 (0.00173)	< 0.001	-0.08293 (0.03665)	1
Phospholipids to total lipids ratio in very large HDL	%	-0.0124804	0.05 (0.00473)	< 0.001	0.02517 (0.00592)	0.002	0.01467 (0.00472)	0.211	0.01071 (0.00468)	1	-0.00129 (0.00681)	1	0.02223 (0.00501)	0.001	0.05174 (0.00541)	< 0.001	0.02091 (0.00176)	< 0.001	-0.05743 (0.0359)	1
Cholesterol to total lipids ratio in very large HDL	%	0.0123735	-0.03714 (0.00465)	< 0.001	0.00084 (0.00582)	1	0.02654 (0.00464)	< 0.001	0.04579 (0.0046)	< 0.001	0.01945 (0.00669)	0.413	-0.01984 (0.00493)	0.006	-0.03649 (0.00532)	< 0.001	0.0001 (0.00173)	1	-0.05836 (0.04315)	1
Cholesteryl esters to total lipids ratio in very large HDL	%	0.0160337	0.02549 (0.00483)	< 0.001	0.07817 (0.00605)	< 0.001	0.03954 (0.00482)	< 0.001	0.0174 (0.00478)	0.031	0.05357 (0.00696)	< 0.001	0.00163 (0.00513)	1	0.03333 (0.00553)	< 0.001	0.02581 (0.0018)	< 0.001	-0.06578 (0.02546)	1
Free cholesterol to total lipids ratio in very large HDL	%	-0.00233934	-0.08947 (0.00418)	< 0.001	-0.1085 (0.00523)	< 0.001	-0.0029 (0.00417)	1	0.0553 (0.00414)	< 0.001	-0.04407 (0.00602)	< 0.001	-0.03664 (0.00443)	< 0.001	-0.09787 (0.00478)	< 0.001	-0.0325 (0.00156)	< 0.001	0.09359 (0.05455)	1
Triglycerides to total lipids ratio in very large HDL	%	-0.0093877	-0.11424 (0.00435)	< 0.001	-0.11174 (0.00545)	< 0.001	-0.0692 (0.00435)	< 0.001	-0.04253 (0.00432)	< 0.001	-0.04008 (0.00628)	< 0.001	-0.04344 (0.00463)	< 0.001	-0.11242 (0.00498)	< 0.001	-0.0615 (0.00162)	< 0.001	0.14136 (0.05268)	0.824
Cholesteryl esters to total lipids ratio in large HDL	%	-0.0511252	0.08936 (0.00435)	< 0.001	0.12108 (0.00544)	< 0.001	0.08115 (0.00434)	< 0.001	0.05615 (0.00431)	< 0.001	0.05008 (0.00627)	< 0.001	0.03715 (0.00462)	< 0.001	0.09385 (0.00498)	< 0.001	0.06039 (0.00162)	< 0.001	-0.10239 (0.03606)	0.51
Triglycerides to total lipids ratio in large HDL	%	-0.121581	-0.10478 (0.00443)	< 0.001	-0.12691 (0.00555)	< 0.001	-0.04717 (0.00443)	< 0.001	-0.00163 (0.00439)	1	-0.05707 (0.00639)	< 0.001	-0.0334 (0.00471)	< 0.001	-0.11005 (0.00507)	< 0.001	-0.05229 (0.00165)	< 0.001	0.16254 (0.05365)	0.276
Cholesterol to total lipids ratio in medium HDL	%	-0.0395813	0.08964 (0.0045)	< 0.001	0.15534 (0.00563)	< 0.001	0.06176 (0.0045)	< 0.001	0.01012 (0.00446)	1	0.07485 (0.00649)	< 0.001	0.03366 (0.00478)	< 0.001	0.11019 (0.00515)	< 0.001	0.05719 (0.00168)	< 0.001	-0.06966 (0.01765)	0.009
Triglycerides to total lipids ratio in medium HDL	%	0.00099714	-0.10139 (0.00446)	< 0.001	-0.13349 (0.00559)	< 0.001	-0.0515 (0.00446)	< 0.001	-0.00351 (0.00442)	1	-0.06187 (0.00644)	< 0.001	-0.02635 (0.00474)	< 0.001	-0.10549 (0.00511)	< 0.001	-0.05224 (0.00166)	< 0.001	0.19933 (0.05668)	0.049
Phospholipids to total lipids ratio in small HDL	%	-0.0322825	-0.05096 (0.00468)	< 0.001	0.01478 (0.00586)	1	-0.07855 (0.00467)	< 0.001	-0.14695 (0.00462)	< 0.001	0.02537 (0.00674)	0.019	0.0105 (0.00497)	1	0.03353 (0.00536)	< 0.001	-0.03106 (0.00174)	< 0.001	-0.01228 (0.05286)	1
Cholesterol to total lipids ratio in small HDL	%	0.0309348	0.08967 (0.00472)	< 0.001	0.09728 (0.00591)	< 0.001	0.09217 (0.00471)	< 0.001	0.09321 (0.00467)	< 0.001	0.04111 (0.0068)	< 0.001	0.01811 (0.00501)	0.034	0.05782 (0.00541)	< 0.001	0.05834 (0.00176)	< 0.001	-0.14361 (0.0476)	0.289
Total lipids
Total lipids in VLDL	mmol/L	0.0215513	-0.09391 (0.00446)	< 0.001	-0.11034 (0.00559)	< 0.001	-0.05401 (0.00446)	< 0.001	-0.01874 (0.00442)	0.003	-0.04386 (0.00643)	< 0.001	-0.03596 (0.00474)	< 0.001	-0.10673 (0.00511)	< 0.001	-0.05178 (0.00166)	< 0.001	0.10399 (0.05467)	1
Triglycerides
Total triglycerides	mmol/L	0.0173801	-0.1065 (0.00452)	< 0.001	-0.11728 (0.00566)	< 0.001	-0.08142 (0.00451)	< 0.001	-0.04874 (0.00448)	< 0.001	-0.04273 (0.00652)	< 0.001	-0.03966 (0.0048)	< 0.001	-0.10547 (0.00517)	< 0.001	-0.06248 (0.00168)	< 0.001	0.12329 (0.05293)	1
